# Supplementary material for: Time-course profiling of bovine alphaherpesvirus 1.1 transcriptome using multiplatform sequencing
Source: Sci Rep. 2020 Nov 24;10:20496. doi: 10.1038/s41598-020-77520-1 (PMC7686369; doi:10.1038/s41598-020-77520-1)
Supplement: Supplementary file 1 — Supplementary Information 1. [file 41598_2020_77520_MOESM1_ESM.zip]

Archive with 5 entries (4 files):
- Supplememntary Data 1/.Rhistory
- Supplememntary Data 1/BoHV-1/
- Supplememntary Data 1/BoHV-1/BoHV-1_A.gff3
- Supplememntary Data 1/BoHV-1/BoHV-1_B.gff3
- Supplememntary Data 1/README.md
