# Supplementary material for: Time-course profiling of bovine alphaherpesvirus 1.1 transcriptome using multiplatform sequencing
Source: Sci Rep. 2020 Nov 24;10:20496. doi: 10.1038/s41598-020-77520-1 (PMC7686369; doi:10.1038/s41598-020-77520-1)
Supplement: Supplementary file 1 — Supplementary Information 1. [file 41598_2020_77520_MOESM1_ESM.zip › Supplememntary Data 1/BoHV-1/BoHV-1_A.gff3]

##gff-version 3
JX898220.1	LoRTIA	mRNA	469	1279	.	+	.	ID=tr62;Name=CIRC;Type=in3
JX898220.1	LoRTIA	mRNA	571	1279	.	+	.	ID=tr66;Name=CIRC.5;Type=in3
JX898220.1	LoRTIA	mRNA	601	1279	.	+	.	ID=tr67;Name=CIRC.5-S1;Type=in3
JX898220.1	LoRTIA	mRNA	751	1279	.	+	.	ID=tr64;Name=CIRC.4;Type=in3
JX898220.1	LoRTIA	mRNA	837	1279	.	+	.	ID=tr65;Name=CIRC.4-S1;Type=in3
JX898220.1	LoRTIA	mRNA	927	1279	.	+	.	ID=tr63;Name=CIRC.3;Type=in3
JX898220.1	LoRTIA	mRNA	1041	1279	.	+	.	ID=tr69;Name=CIRC-TR1;Type=in3
JX898220.1	LoRTIA	mRNA	1617	9222	.	-	.	ID=tr730;Name=UL50-51-52-53-54-C2;Type=in3
JX898220.1	LoRTIA	mRNA	1617	8696	.	-	.	ID=tr740;Name=UL51-52-53-54-C1;Type=in3
JX898220.1	LoRTIA	mRNA	1617	8765	.	-	.	ID=tr741;Name=UL51-52-53-54-C2;Type=in3
JX898220.1	LoRTIA	mRNA	1617	7492	.	-	.	ID=tr751;Name=UL52-53-54;Type=in3
JX898220.1	LoRTIA	mRNA	1617	7513	.	-	.	ID=tr752;Name=UL52-53-54-L1;Type=in3
JX898220.1	LoRTIA	mRNA	1617	7969	.	-	.	ID=tr753;Name=UL52-53-54-L2;Type=in3
JX898220.1	LoRTIA	mRNA	1617	4163	.	-	.	ID=tr754;Name=UL53-54;Type=in3
JX898220.1	LoRTIA	mRNA	1617	4292	.	-	.	ID=tr755;Name=UL53-54-L1;Type=in3
JX898220.1	LoRTIA	RNA	1617	4484	.	-	.	ID=tr756;Name=UL53-54-L2;Type=in3
JX898220.1	LoRTIA	mRNA	1617	4685	.	-	.	ID=tr757;Name=UL53-54-L3;Type=in3
JX898220.1	LoRTIA	mRNA	1617	4719	.	-	.	ID=tr758;Name=UL53-54-L4;Type=in3
JX898220.1	LoRTIA	mRNA	1617	4848	.	-	.	ID=tr759;Name=UL53-54-L5;Type=in3
JX898220.1	LoRTIA	mRNA	1617	4889	.	-	.	ID=tr760;Name=UL53-54-L6;Type=in3
JX898220.1	LoRTIA	mRNA	1617	5132	.	-	.	ID=tr761;Name=UL53-54-L7;Type=in3
JX898220.1	LoRTIA	mRNA	1617	5604	.	-	.	ID=tr762;Name=UL53-54-L8;Type=in3
JX898220.1	LoRTIA	mRNA	1617	2946	.	-	.	ID=tr763;Name=UL54;Type=in3
JX898220.1	LoRTIA	mRNA	1617	1791	.	-	.	ID=tr765;Name=UL54.1;Type=in3
JX898220.1	LoRTIA	mRNA	1617	1834	.	-	.	ID=tr766;Name=UL54.1-L1;Type=in3
JX898220.1	LoRTIA	mRNA	1617	1867	.	-	.	ID=tr767;Name=UL54.1-L2;Type=in3
JX898220.1	LoRTIA	mRNA	1617	1891	.	-	.	ID=tr768;Name=UL54.2;Type=in3
JX898220.1	LoRTIA	mRNA	1617	1954	.	-	.	ID=tr769;Name=UL54.3;Type=in3
JX898220.1	LoRTIA	mRNA	1617	1968	.	-	.	ID=tr770;Name=UL54.3-L1;Type=in3
JX898220.1	LoRTIA	mRNA	1617	2023	.	-	.	ID=tr771;Name=UL54.3-L2;Type=in3
JX898220.1	LoRTIA	mRNA	1617	2044	.	-	.	ID=tr772;Name=UL54.3-L3;Type=in3
JX898220.1	LoRTIA	mRNA	1617	2119	.	-	.	ID=tr773;Name=UL54.3-L4;Type=in3
JX898220.1	LoRTIA	mRNA	1617	2179	.	-	.	ID=tr774;Name=UL54.3-L5;Type=in3
JX898220.1	LoRTIA	mRNA	1617	2211	.	-	.	ID=tr775;Name=UL54.4;Type=in3
JX898220.1	LoRTIA	mRNA	1617	2249	.	-	.	ID=tr776;Name=UL54.5;Type=in3
JX898220.1	LoRTIA	mRNA	1617	2268	.	-	.	ID=tr777;Name=UL54.5-L1;Type=in3
JX898220.1	LoRTIA	mRNA	1617	2284	.	-	.	ID=tr778;Name=UL54.5-L2;Type=in3
JX898220.1	LoRTIA	mRNA	1617	2309	.	-	.	ID=tr779;Name=UL54.5-L3;Type=in3
JX898220.1	LoRTIA	mRNA	1617	2323	.	-	.	ID=tr780;Name=UL54.5-L4;Type=in3
JX898220.1	LoRTIA	mRNA	1617	2365	.	-	.	ID=tr781;Name=UL54.6;Type=in3
JX898220.1	LoRTIA	mRNA	1617	2424	.	-	.	ID=tr782;Name=UL54.7;Type=in3
JX898220.1	LoRTIA	mRNA	1617	2457	.	-	.	ID=tr783;Name=UL54.7-L1;Type=in3
JX898220.1	LoRTIA	mRNA	1617	3014	.	-	.	ID=tr784;Name=UL54-L1;Type=in3
JX898220.1	LoRTIA	mRNA	1617	3695	.	-	.	ID=tr786;Name=UL54-L10;Type=in3
JX898220.1	LoRTIA	mRNA	1617	3858	.	-	.	ID=tr787;Name=UL54-L11;Type=in3
JX898220.1	LoRTIA	mRNA	1617	3992	.	-	.	ID=tr788;Name=UL54-L12;Type=in3
JX898220.1	LoRTIA	mRNA	1617	3095	.	-	.	ID=tr789;Name=UL54-L2;Type=in3
JX898220.1	LoRTIA	mRNA	1617	3251	.	-	.	ID=tr791;Name=UL54-L3;Type=in3
JX898220.1	LoRTIA	mRNA	1617	3280	.	-	.	ID=tr793;Name=UL54-L4;Type=in3
JX898220.1	LoRTIA	mRNA	1617	3300	.	-	.	ID=tr794;Name=UL54-L5;Type=in3
JX898220.1	LoRTIA	mRNA	1617	3398	.	-	.	ID=tr795;Name=UL54-L6;Type=in3
JX898220.1	LoRTIA	mRNA	1617	3434	.	-	.	ID=tr796;Name=UL54-L7;Type=in3
JX898220.1	LoRTIA	mRNA	1617	3544	.	-	.	ID=tr797;Name=UL54-L8;Type=in3
JX898220.1	LoRTIA	mRNA	1617	3622	.	-	.	ID=tr798;Name=UL54-L9;Type=in3
JX898220.1	LoRTIA	mRNA	1660	2946	.	-	.	ID=tr799;Name=UL54-NC2;Type=in3
JX898220.1	LoRTIA	mRNA	4739	8013	.	+	.	ID=tr742;Name=UL51-L1;Type=in3
JX898220.1	LoRTIA	mRNA	5576	8013	.	+	.	ID=tr743;Name=UL51-L2;Type=in3
JX898220.1	LoRTIA	mRNA	6099	8013	.	+	.	ID=tr744;Name=UL51-L3;Type=in3
JX898220.1	LoRTIA	mRNA	6270	8013	.	+	.	ID=tr745;Name=UL51-L4;Type=in3
JX898220.1	LoRTIA	mRNA	6302	8013	.	+	.	ID=tr746;Name=UL51-L5;Type=in3
JX898220.1	LoRTIA	mRNA	6672	8013	.	+	.	ID=tr747;Name=UL51-L6;Type=in3
JX898220.1	LoRTIA	mRNA	7057	8013	.	+	.	ID=tr738;Name=UL51;Type=in3
JX898220.1	LoRTIA	mRNA	7057	10264	.	+	.	ID=tr739;Name=UL51-50-49.5-C5;Type=in3
JX898220.1	LoRTIA	mRNA	7122	8013	.	+	.	ID=tr748;Name=UL51-S1;Type=in3
JX898220.1	LoRTIA	mRNA	7209	8013	.	+	.	ID=tr749;Name=UL51-S2;Type=in3
JX898220.1	LoRTIA	mRNA	7743	10264	.	+	.	ID=tr70;Name=ORF-A-UL50-49.5-C1;Type=in3
JX898220.1	LoRTIA	mRNA	7743	8013	.	+	.	ID=tr750;Name=UL51-TR1;Type=in3
JX898220.1	LoRTIA	mRNA	8023	10264	.	+	.	ID=tr727;Name=UL50-49.5-C1;Type=in3
JX898220.1	LoRTIA	mRNA	8028	9222	.	-	.	ID=tr717;Name=UL50;Type=in3
JX898220.1	LoRTIA	mRNA	8028	8570	.	-	.	ID=tr718;Name=UL50.1;Type=in3
JX898220.1	LoRTIA	mRNA	8028	8678	.	-	.	ID=tr719;Name=UL50.1-L1;Type=in3
JX898220.1	LoRTIA	mRNA	8028	8696	.	-	.	ID=tr720;Name=UL50.1-L2;Type=in3
JX898220.1	LoRTIA	mRNA	8028	8765	.	-	.	ID=tr721;Name=UL50.2;Type=in3
JX898220.1	LoRTIA	mRNA	8028	8798	.	-	.	ID=tr722;Name=UL50.2-L1;Type=in3
JX898220.1	LoRTIA	mRNA	8028	8862	.	-	.	ID=tr723;Name=UL50.3;Type=in3
JX898220.1	LoRTIA	mRNA	8028	10231	.	-	.	ID=tr724;Name=UL50-49.5-49-C1;Type=in3
JX898220.1	LoRTIA	mRNA	8028	10404	.	-	.	ID=tr725;Name=UL50-49.5-49-C2;Type=in3
JX898220.1	LoRTIA	mRNA	8028	11252	.	-	.	ID=tr726;Name=UL50-49.5-49-C3;Type=in3
JX898220.1	LoRTIA	mRNA	8028	9279	.	-	.	ID=tr728;Name=UL50-49.5-C2;Type=in3
JX898220.1	LoRTIA	mRNA	8028	9486	.	-	.	ID=tr729;Name=UL50-49.5-C3;Type=in3
JX898220.1	LoRTIA	mRNA	8028	9068	.	-	.	ID=tr731;Name=UL50-S1;Type=in3
JX898220.1	LoRTIA	mRNA	8028	9134	.	-	.	ID=tr732;Name=UL50-S2;Type=in3
JX898220.1	LoRTIA	mRNA	8028	9151	.	-	.	ID=tr733;Name=UL50-S3;Type=in3
JX898220.1	LoRTIA	mRNA	8028	9194	.	-	.	ID=tr734;Name=UL50-S4;Type=in3
JX898220.1	LoRTIA	mRNA	8028	8368	.	-	.	ID=tr735;Name=UL50-TR2;Type=in3
JX898220.1	LoRTIA	mRNA	8028	8424	.	-	.	ID=tr736;Name=UL50-TR3;Type=in3
JX898220.1	LoRTIA	mRNA	8028	8462	.	-	.	ID=tr737;Name=UL50-TR4;Type=in3
JX898220.1	LoRTIA	mRNA	8073	10264	.	+	.	ID=tr672;Name=UL49.5-49-L1;Type=in3
JX898220.1	LoRTIA	mRNA	8479	10264	.	+	.	ID=tr673;Name=UL49.5-49-L2;Type=in3
JX898220.1	LoRTIA	mRNA	8818	10264	.	+	.	ID=tr674;Name=UL49.5-49-L3;Type=in3
JX898220.1	LoRTIA	mRNA	8857	16642	.	+	.	ID=tr671;Name=UL49.5-49-48-47-46-L1;Type=in3
JX898220.1	LoRTIA	mRNA	8857	10264	.	+	.	ID=tr675;Name=UL49.5-49-L4;Type=in3
JX898220.1	LoRTIA	mRNA	8877	10264	.	+	.	ID=tr670;Name=UL49.5-49;Type=in3
JX898220.1	LoRTIA	mRNA	8877	9991	.	+	.	ID=tr676;Name=UL49.5-AT2;Type=in3
JX898220.1	LoRTIA	mRNA	8877	16642	.	+	.	ID=tr681;Name=UL49.5-UL49-UL48-UL47-46;Type=in3
JX898220.1	LoRTIA	mRNA	9090	10264	.	+	.	ID=tr682;Name=UL49-L1;Type=in3
JX898220.1	LoRTIA	mRNA	9168	10264	.	+	.	ID=tr683;Name=UL49-L2;Type=in3
JX898220.1	LoRTIA	mRNA	9231	10264	.	+	.	ID=tr684;Name=UL49-L3;Type=in3
JX898220.1	LoRTIA	mRNA	9279	10264	.	+	.	ID=tr685;Name=UL49-L4;Type=in3
JX898220.1	LoRTIA	mRNA	9279	16642	.	+	.	ID=tr689;Name=UL49-UL48-UL47-46-L2;Type=in3
JX898220.1	LoRTIA	mRNA	9334	10264	.	+	.	ID=tr668;Name=UL49;Type=in3
JX898220.1	LoRTIA	mRNA	9334	9991	.	+	.	ID=tr686;Name=UL49-NC3;Type=in3
JX898220.1	LoRTIA	mRNA	9334	16642	.	+	.	ID=tr688;Name=UL49-UL48-UL47-46;Type=in3
JX898220.1	LoRTIA	mRNA	9508	10264	.	+	.	ID=tr669;Name=UL49.5;Type=in3
JX898220.1	LoRTIA	mRNA	9689	10264	.	+	.	ID=tr677;Name=UL49.5-S1;Type=in3
JX898220.1	LoRTIA	mRNA	9769	10264	.	+	.	ID=tr678;Name=UL49.5-S2;Type=in3
JX898220.1	LoRTIA	mRNA	9881	10264	.	+	.	ID=tr679;Name=UL49.5-S3;Type=in3
JX898220.1	LoRTIA	mRNA	9908	10264	.	+	.	ID=tr680;Name=UL49.5-S4;Type=in3
JX898220.1	LoRTIA	mRNA	10063	10264	.	+	.	ID=tr687;Name=UL49-TR1;Type=in3
JX898220.1	LoRTIA	mRNA	10282	16642	.	+	.	ID=tr667;Name=UL48-UL47-46;Type=in3
JX898220.1	LoRTIA	mRNA	10334	16642	.	+	.	ID=tr659;Name=UL47-46-L1;Type=in3
JX898220.1	LoRTIA	mRNA	10334	12182	.	+	.	ID=tr664;Name=UL48.5;Type=in3
JX898220.1	LoRTIA	mRNA	10459	16642	.	+	.	ID=tr660;Name=UL47-46-L2;Type=in3
JX898220.1	LoRTIA	mRNA	11024	16642	.	+	.	ID=tr661;Name=UL47-46-L3;Type=in3
JX898220.1	LoRTIA	mRNA	11833	16642	.	+	.	ID=tr662;Name=UL47-46-S4;Type=in3
JX898220.1	LoRTIA	mRNA	11939	16642	.	+	.	ID=tr658;Name=UL47-46;Type=in3
JX898220.1	LoRTIA	mRNA	11939	12182	.	+	.	ID=tr665;Name=UL48-NC1;Type=in3
JX898220.1	LoRTIA	mRNA	11939	12269	.	+	.	ID=tr666;Name=UL48-NC2;Type=in3
JX898220.1	LoRTIA	mRNA	11992	16642	.	+	.	ID=tr629;Name=UL46-L1;Type=in3
JX898220.1	LoRTIA	mRNA	12236	13624	.	-	.	ID=tr663;Name=UL47-AS1;Type=in3
JX898220.1	LoRTIA	mRNA	12293	16642	.	+	.	ID=tr640;Name=UL46-L2;Type=in3
JX898220.1	LoRTIA	mRNA	12374	16642	.	+	.	ID=tr648;Name=UL46-L3;Type=in3
JX898220.1	LoRTIA	mRNA	12400	16642	.	+	.	ID=tr649;Name=UL46-L4;Type=in3
JX898220.1	LoRTIA	mRNA	12499	16642	.	+	.	ID=tr650;Name=UL46-L5;Type=in3
JX898220.1	LoRTIA	mRNA	12546	16642	.	+	.	ID=tr651;Name=UL46-L6;Type=in3
JX898220.1	LoRTIA	mRNA	12704	16642	.	+	.	ID=tr652;Name=UL46-L7;Type=in3
JX898220.1	LoRTIA	mRNA	12767	16642	.	+	.	ID=tr653;Name=UL46-L8;Type=in3
JX898220.1	LoRTIA	mRNA	12894	16642	.	+	.	ID=tr654;Name=UL46-L9;Type=in3
JX898220.1	LoRTIA	mRNA	13065	16642	.	+	.	ID=tr630;Name=UL46-L10;Type=in3
JX898220.1	LoRTIA	mRNA	13200	16642	.	+	.	ID=tr631;Name=UL46-L11;Type=in3
JX898220.1	LoRTIA	mRNA	13271	16642	.	+	.	ID=tr632;Name=UL46-L12;Type=in3
JX898220.1	LoRTIA	mRNA	13288	16642	.	+	.	ID=tr633;Name=UL46-L13;Type=in3
JX898220.1	LoRTIA	mRNA	13310	16642	.	+	.	ID=tr634;Name=UL46-L14;Type=in3
JX898220.1	LoRTIA	mRNA	13496	16642	.	+	.	ID=tr635;Name=UL46-L15;Type=in3
JX898220.1	LoRTIA	mRNA	13517	16642	.	+	.	ID=tr636;Name=UL46-L16;Type=in3
JX898220.1	LoRTIA	mRNA	13610	16642	.	+	.	ID=tr637;Name=UL46-L17;Type=in3
JX898220.1	LoRTIA	mRNA	13784	16642	.	+	.	ID=tr638;Name=UL46-L18;Type=in3
JX898220.1	LoRTIA	mRNA	13808	16642	.	+	.	ID=tr639;Name=UL46-L19;Type=in3
JX898220.1	LoRTIA	mRNA	13883	16642	.	+	.	ID=tr641;Name=UL46-L20;Type=in3
JX898220.1	LoRTIA	mRNA	13960	16642	.	+	.	ID=tr642;Name=UL46-L21;Type=in3
JX898220.1	LoRTIA	mRNA	14042	16642	.	+	.	ID=tr643;Name=UL46-L22;Type=in3
JX898220.1	LoRTIA	mRNA	14115	16642	.	+	.	ID=tr644;Name=UL46-L23;Type=in3
JX898220.1	LoRTIA	mRNA	14126	16642	.	+	.	ID=tr645;Name=UL46-L24;Type=in3
JX898220.1	LoRTIA	mRNA	14175	16642	.	+	.	ID=tr646;Name=UL46-L25;Type=in3
JX898220.1	LoRTIA	mRNA	14232	16642	.	+	.	ID=tr647;Name=UL46-L26;Type=in3
JX898220.1	LoRTIA	mRNA	14315	16642	.	+	.	ID=tr613;Name=UL46;Type=in3
JX898220.1	LoRTIA	mRNA	14387	16642	.	+	.	ID=tr614;Name=UL46.1;Type=in3
JX898220.1	LoRTIA	mRNA	14684	16642	.	+	.	ID=tr620;Name=UL46.1-S1;Type=in3
JX898220.1	LoRTIA	mRNA	14822	16642	.	+	.	ID=tr621;Name=UL46.2;Type=in3
JX898220.1	LoRTIA	mRNA	14918	16642	.	+	.	ID=tr622;Name=UL46.3;Type=in3
JX898220.1	LoRTIA	mRNA	15059	16642	.	+	.	ID=tr623;Name=UL46.4;Type=in3
JX898220.1	LoRTIA	mRNA	15083	16642	.	+	.	ID=tr624;Name=UL46.5;Type=in3
JX898220.1	LoRTIA	mRNA	15208	16642	.	+	.	ID=tr625;Name=UL46.6;Type=in3
JX898220.1	LoRTIA	mRNA	15413	16642	.	+	.	ID=tr626;Name=UL46.7;Type=in3
JX898220.1	LoRTIA	mRNA	15448	16642	.	+	.	ID=tr627;Name=UL46.8;Type=in3
JX898220.1	LoRTIA	mRNA	15567	16642	.	+	.	ID=tr628;Name=UL46.9;Type=in3
JX898220.1	LoRTIA	mRNA	15887	16642	.	+	.	ID=tr615;Name=UL46.10;Type=in3
JX898220.1	LoRTIA	mRNA	16119	16642	.	+	.	ID=tr616;Name=UL46.11;Type=in3
JX898220.1	LoRTIA	mRNA	16175	16642	.	+	.	ID=tr617;Name=UL46.11-S1;Type=in3
JX898220.1	LoRTIA	mRNA	16203	16642	.	+	.	ID=tr618;Name=UL46.11-S2;Type=in3
JX898220.1	LoRTIA	mRNA	16233	16642	.	+	.	ID=tr619;Name=UL46.11-S3;Type=in3
JX898220.1	LoRTIA	mRNA	16325	16642	.	+	.	ID=tr655;Name=UL46-TR1;Type=in3
JX898220.1	LoRTIA	mRNA	16339	16642	.	+	.	ID=tr656;Name=UL46-TR2;Type=in3
JX898220.1	LoRTIA	mRNA	16384	16642	.	+	.	ID=tr657;Name=UL46-TR3;Type=in3
JX898220.1	LoRTIA	mRNA	16621	20904	.	-	.	ID=tr579;Name=UL42-UL43-44;Type=in3
JX898220.1	LoRTIA	mRNA	16621	20994	.	-	.	ID=tr580;Name=UL42-UL43-44-L2;Type=in3
JX898220.1	LoRTIA	mRNA	16621	22178	.	-	.	ID=tr581;Name=UL42-UL43-44-L5;Type=in3
JX898220.1	LoRTIA	mRNA	16621	19570	.	-	.	ID=tr583;Name=UL43-44;Type=in3
JX898220.1	LoRTIA	mRNA	16621	18304	.	-	.	ID=tr584;Name=UL44;Type=in3
JX898220.1	LoRTIA	mRNA	16621	17169	.	-	.	ID=tr585;Name=UL44.1;Type=in3
JX898220.1	LoRTIA	mRNA	16621	17254	.	-	.	ID=tr586;Name=UL44.1-L1;Type=in3
JX898220.1	LoRTIA	mRNA	16621	17319	.	-	.	ID=tr587;Name=UL44.1-L2;Type=in3
JX898220.1	LoRTIA	mRNA	16621	17471	.	-	.	ID=tr588;Name=UL44.1-L3;Type=in3
JX898220.1	LoRTIA	mRNA	16621	17539	.	-	.	ID=tr589;Name=UL44.2;Type=in3
JX898220.1	LoRTIA	mRNA	16621	17579	.	-	.	ID=tr590;Name=UL44.2-L1;Type=in3
JX898220.1	LoRTIA	mRNA	16621	17608	.	-	.	ID=tr591;Name=UL44.2-L2;Type=in3
JX898220.1	LoRTIA	mRNA	16621	17643	.	-	.	ID=tr592;Name=UL44.2-L3;Type=in3
JX898220.1	LoRTIA	mRNA	16621	17699	.	-	.	ID=tr593;Name=UL44.2-L4;Type=in3
JX898220.1	LoRTIA	mRNA	16621	17720	.	-	.	ID=tr594;Name=UL44.2-L5;Type=in3
JX898220.1	LoRTIA	mRNA	16621	17828	.	-	.	ID=tr595;Name=UL44.3;Type=in3
JX898220.1	LoRTIA	mRNA	16621	17865	.	-	.	ID=tr596;Name=UL44.3-L1;Type=in3
JX898220.1	LoRTIA	mRNA	16621	17887	.	-	.	ID=tr597;Name=UL44.3-L2;Type=in3
JX898220.1	LoRTIA	mRNA	16621	17929	.	-	.	ID=tr598;Name=UL44.3-L3;Type=in3
JX898220.1	LoRTIA	mRNA	16621	18005	.	-	.	ID=tr599;Name=UL44.3-L4;Type=in3
JX898220.1	LoRTIA	mRNA	16621	18088	.	-	.	ID=tr600;Name=UL44.3-L5;Type=in3
JX898220.1	LoRTIA	mRNA	16621	18154	.	-	.	ID=tr601;Name=UL44.3-L6;Type=in3
JX898220.1	LoRTIA	mRNA	16621	18221	.	-	.	ID=tr602;Name=UL44.3-L7;Type=in3
JX898220.1	LoRTIA	mRNA	16621	19137	.	-	.	ID=tr604;Name=UL44-L1;Type=in3
JX898220.1	LoRTIA	mRNA	16621	19165	.	-	.	ID=tr605;Name=UL44-L2;Type=in3
JX898220.1	LoRTIA	mRNA	16621	19191	.	-	.	ID=tr606;Name=UL44-L3;Type=in3
JX898220.1	LoRTIA	mRNA	16621	16912	.	-	.	ID=tr607;Name=UL44-TR1;Type=in3
JX898220.1	LoRTIA	mRNA	16621	17008	.	-	.	ID=tr608;Name=UL44-TR2;Type=in3
JX898220.1	LoRTIA	mRNA	16621	17042	.	-	.	ID=tr609;Name=UL44-TR3;Type=in3
JX898220.1	LoRTIA	mRNA	16621	17077	.	-	.	ID=tr610;Name=UL44-TR4;Type=in3
JX898220.1	LoRTIA	mRNA	16621	17150	.	-	.	ID=tr611;Name=UL44-TR5;Type=in3
JX898220.1	LoRTIA	mRNA	16671	18304	.	-	.	ID=tr603;Name=UL44-AT2;Type=in3
JX898220.1	LoRTIA	mRNA	18356	22496	.	+	.	ID=tr582;Name=UL43-42-41-C2;Type=in3
JX898220.1	LoRTIA	mRNA	19186	22496	.	+	.	ID=tr564;Name=UL42-41-C1;Type=in3
JX898220.1	LoRTIA	mRNA	19574	20904	.	-	.	ID=tr565;Name=UL42-AT1;Type=in3
JX898220.1	LoRTIA	mRNA	19590	26125	.	-	.	ID=tr494;Name=UL39-40-41-42-C1;Type=in3
JX898220.1	LoRTIA	mRNA	19590	23630	.	-	.	ID=tr517;Name=UL40-41-42-C1;Type=in3
JX898220.1	LoRTIA	mRNA	19590	22493	.	-	.	ID=tr551;Name=UL41-42-C1;Type=in3
JX898220.1	LoRTIA	mRNA	19590	20904	.	-	.	ID=tr557;Name=UL42;Type=in3
JX898220.1	LoRTIA	mRNA	19590	20725	.	-	.	ID=tr558;Name=UL42.3;Type=in3
JX898220.1	LoRTIA	mRNA	19590	20647	.	-	.	ID=tr559;Name=UL42.4;Type=in3
JX898220.1	LoRTIA	mRNA	19590	20011	.	-	.	ID=tr560;Name=UL42.5;Type=in3
JX898220.1	LoRTIA	mRNA	19590	20160	.	-	.	ID=tr561;Name=UL42.5-L1;Type=in3
JX898220.1	LoRTIA	mRNA	19590	20203	.	-	.	ID=tr562;Name=UL42.5-L2;Type=in3
JX898220.1	LoRTIA	mRNA	19590	20244	.	-	.	ID=tr563;Name=UL42.5-L3;Type=in3
JX898220.1	LoRTIA	mRNA	19590	20979	.	-	.	ID=tr567;Name=UL42-L1;Type=in3
JX898220.1	LoRTIA	mRNA	19590	22078	.	-	.	ID=tr568;Name=UL42-L10;Type=in3
JX898220.1	LoRTIA	mRNA	19590	22178	.	-	.	ID=tr569;Name=UL42-L11;Type=in3
JX898220.1	LoRTIA	mRNA	19590	22370	.	-	.	ID=tr570;Name=UL42-L12;Type=in3
JX898220.1	LoRTIA	mRNA	19590	20994	.	-	.	ID=tr571;Name=UL42-L2;Type=in3
JX898220.1	LoRTIA	mRNA	19590	21180	.	-	.	ID=tr572;Name=UL42-L3;Type=in3
JX898220.1	LoRTIA	mRNA	19590	21305	.	-	.	ID=tr573;Name=UL42-L4;Type=in3
JX898220.1	LoRTIA	mRNA	19590	21425	.	-	.	ID=tr574;Name=UL42-L5;Type=in3
JX898220.1	LoRTIA	mRNA	19590	21523	.	-	.	ID=tr575;Name=UL42-L6;Type=in3
JX898220.1	LoRTIA	mRNA	19590	21607	.	-	.	ID=tr576;Name=UL42-L7;Type=in3
JX898220.1	LoRTIA	mRNA	19590	21719	.	-	.	ID=tr577;Name=UL42-L8;Type=in3
JX898220.1	LoRTIA	mRNA	19590	21738	.	-	.	ID=tr578;Name=UL42-L9;Type=in3
JX898220.1	LoRTIA	mRNA	19603	20904	.	-	.	ID=tr566;Name=UL42-AT2;Type=in3
JX898220.1	LoRTIA	mRNA	20394	22496	.	+	.	ID=tr556;Name=UL41-L5;Type=in3
JX898220.1	LoRTIA	mRNA	20488	22496	.	+	.	ID=tr555;Name=UL41-L4;Type=in3
JX898220.1	LoRTIA	mRNA	20770	22496	.	+	.	ID=tr554;Name=UL41-L3;Type=in3
JX898220.1	LoRTIA	mRNA	20955	22496	.	+	.	ID=tr553;Name=UL41-L2;Type=in3
JX898220.1	LoRTIA	mRNA	21032	22496	.	+	.	ID=tr552;Name=UL41-L1;Type=in3
JX898220.1	LoRTIA	mRNA	21046	22496	.	+	.	ID=tr531;Name=UL41;Type=in3
JX898220.1	LoRTIA	mRNA	21128	22496	.	+	.	ID=tr532;Name=UL41.1;Type=in3
JX898220.1	LoRTIA	mRNA	21166	22496	.	+	.	ID=tr533;Name=UL41.1-S1;Type=in3
JX898220.1	LoRTIA	mRNA	21220	22496	.	+	.	ID=tr534;Name=UL41.2;Type=in3
JX898220.1	LoRTIA	mRNA	21236	22496	.	+	.	ID=tr535;Name=UL41.2-S1;Type=in3
JX898220.1	LoRTIA	mRNA	21353	22496	.	+	.	ID=tr536;Name=UL41.3;Type=in3
JX898220.1	LoRTIA	mRNA	21431	22496	.	+	.	ID=tr537;Name=UL41.4;Type=in3
JX898220.1	LoRTIA	mRNA	21460	22496	.	+	.	ID=tr538;Name=UL41.4-S1;Type=in3
JX898220.1	LoRTIA	mRNA	21475	22496	.	+	.	ID=tr539;Name=UL41.4-S2;Type=in3
JX898220.1	LoRTIA	mRNA	21579	22496	.	+	.	ID=tr540;Name=UL41.4-S3;Type=in3
JX898220.1	LoRTIA	mRNA	21634	22496	.	+	.	ID=tr541;Name=UL41.4-S4;Type=in3
JX898220.1	LoRTIA	mRNA	21659	22496	.	+	.	ID=tr542;Name=UL41.4-S5;Type=in3
JX898220.1	LoRTIA	mRNA	21709	22496	.	+	.	ID=tr543;Name=UL41.5;Type=in3
JX898220.1	LoRTIA	mRNA	21733	22496	.	+	.	ID=tr544;Name=UL41.5-S1;Type=in3
JX898220.1	LoRTIA	mRNA	21748	22496	.	+	.	ID=tr545;Name=UL41.6;Type=in3
JX898220.1	LoRTIA	mRNA	21772	22496	.	+	.	ID=tr546;Name=UL41.6-S1;Type=in3
JX898220.1	LoRTIA	mRNA	21823	22496	.	+	.	ID=tr547;Name=UL41.6-S2;Type=in3
JX898220.1	LoRTIA	mRNA	21877	22496	.	+	.	ID=tr548;Name=UL41.6-S3;Type=in3
JX898220.1	LoRTIA	mRNA	22074	22496	.	+	.	ID=tr549;Name=UL41.7;Type=in3
JX898220.1	LoRTIA	mRNA	22130	22496	.	+	.	ID=tr550;Name=UL41.8;Type=in3
JX898220.1	LoRTIA	exon	22493	22944	.	-	.	ID=exon113;Parent=tr498;Name=UL39-40-SP1;Type=in3
JX898220.1	LoRTIA	exon	22493	22944	.	-	.	ID=exon115;Parent=tr530;Name=UL40-SP1;Type=in3
JX898220.1	LoRTIA	mRNA	22493	26125	.	-	.	ID=tr493;Name=UL39-40;Type=in3
JX898220.1	LoRTIA	mRNA	22493	26206	.	-	.	ID=tr495;Name=UL39-40-L1;Type=in3
JX898220.1	LoRTIA	mRNA	22493	25944	.	-	.	ID=tr496;Name=UL39-40-S1;Type=in3
JX898220.1	LoRTIA	mRNA	22493	26044	.	-	.	ID=tr497;Name=UL39-40-S2;Type=in3
JX898220.1	LoRTIA	mRNA	22493	23630	.	-	.	ID=tr502;Name=UL40;Type=in3
JX898220.1	LoRTIA	mRNA	22493	22789	.	-	.	ID=tr503;Name=UL40.1-L1;Type=in3
JX898220.1	LoRTIA	mRNA	22493	22813	.	-	.	ID=tr504;Name=UL40.1-L2;Type=in3
JX898220.1	LoRTIA	mRNA	22493	22929	.	-	.	ID=tr505;Name=UL40.1-L3;Type=in3
JX898220.1	LoRTIA	mRNA	22493	23037	.	-	.	ID=tr506;Name=UL40.1-L4;Type=in3
JX898220.1	LoRTIA	mRNA	22493	23119	.	-	.	ID=tr507;Name=UL40.2;Type=in3
JX898220.1	LoRTIA	mRNA	22493	23157	.	-	.	ID=tr508;Name=UL40.2-L1;Type=in3
JX898220.1	LoRTIA	mRNA	22493	23201	.	-	.	ID=tr509;Name=UL40.2-L2;Type=in3
JX898220.1	LoRTIA	mRNA	22493	23220	.	-	.	ID=tr510;Name=UL40.2-L3;Type=in3
JX898220.1	LoRTIA	mRNA	22493	23243	.	-	.	ID=tr511;Name=UL40.2-L4;Type=in3
JX898220.1	LoRTIA	mRNA	22493	23294	.	-	.	ID=tr512;Name=UL40.2-L5;Type=in3
JX898220.1	LoRTIA	mRNA	22493	23358	.	-	.	ID=tr513;Name=UL40.2-L6;Type=in3
JX898220.1	LoRTIA	mRNA	22493	23421	.	-	.	ID=tr514;Name=UL40.2-L7;Type=in3
JX898220.1	LoRTIA	mRNA	22493	23465	.	-	.	ID=tr515;Name=UL40.2-L8;Type=in3
JX898220.1	LoRTIA	mRNA	22493	22754	.	-	.	ID=tr516;Name=UL40.5;Type=in3
JX898220.1	LoRTIA	mRNA	22493	23838	.	-	.	ID=tr518;Name=UL40-L1;Type=in3
JX898220.1	LoRTIA	mRNA	22493	25447	.	-	.	ID=tr519;Name=UL40-L10;Type=in3
JX898220.1	LoRTIA	mRNA	22493	25831	.	-	.	ID=tr520;Name=UL40-L12;Type=in3
JX898220.1	LoRTIA	mRNA	22493	23854	.	-	.	ID=tr521;Name=UL40-L2;Type=in3
JX898220.1	LoRTIA	mRNA	22493	23992	.	-	.	ID=tr522;Name=UL40-L3;Type=in3
JX898220.1	LoRTIA	mRNA	22493	24085	.	-	.	ID=tr523;Name=UL40-L4;Type=in3
JX898220.1	LoRTIA	mRNA	22493	24186	.	-	.	ID=tr524;Name=UL40-L5;Type=in3
JX898220.1	LoRTIA	mRNA	22493	24425	.	-	.	ID=tr525;Name=UL40-L6;Type=in3
JX898220.1	LoRTIA	mRNA	22493	24520	.	-	.	ID=tr526;Name=UL40-L7;Type=in3
JX898220.1	LoRTIA	mRNA	22493	24772	.	-	.	ID=tr527;Name=UL40-L8;Type=in3
JX898220.1	LoRTIA	mRNA	22493	25027	.	-	.	ID=tr528;Name=UL40-L9;Type=in3
JX898220.1	LoRTIA	mRNA	22493	23568	.	-	.	ID=tr529;Name=UL40-S1;Type=in3
JX898220.1	LoRTIA	mRNA	22493	26125	.	-	.	ID=tr498;Name=UL39-40-SP1;Type=in3
JX898220.1	LoRTIA	mRNA	22493	23630	.	-	.	ID=tr530;Name=UL40-SP1;Type=in3
JX898220.1	LoRTIA	mRNA	23477	26125	.	-	.	ID=tr492;Name=UL39;Type=in3
JX898220.1	LoRTIA	exon	23501	26125	.	-	.	ID=exon114;Parent=tr498;Name=UL39-40-SP1;Type=in3
JX898220.1	LoRTIA	exon	23501	23630	.	-	.	ID=exon116;Parent=tr530;Name=UL40-SP1;Type=in3
JX898220.1	LoRTIA	mRNA	26221	27724	.	-	.	ID=tr472;Name=UL38;Type=in3
JX898220.1	LoRTIA	mRNA	26221	26422	.	-	.	ID=tr473;Name=UL38.1;Type=in3
JX898220.1	LoRTIA	mRNA	26221	26553	.	-	.	ID=tr474;Name=UL38.1-L1;Type=in3
JX898220.1	LoRTIA	mRNA	26221	26593	.	-	.	ID=tr475;Name=UL38.1-L2;Type=in3
JX898220.1	LoRTIA	mRNA	26221	26703	.	-	.	ID=tr476;Name=UL38.1-L3;Type=in3
JX898220.1	LoRTIA	mRNA	26221	26883	.	-	.	ID=tr477;Name=UL38.1-L4;Type=in3
JX898220.1	LoRTIA	mRNA	26221	26902	.	-	.	ID=tr478;Name=UL38.1-L5;Type=in3
JX898220.1	LoRTIA	mRNA	26221	27074	.	-	.	ID=tr479;Name=UL38.2;Type=in3
JX898220.1	LoRTIA	mRNA	26221	27233	.	-	.	ID=tr480;Name=UL38.2-L1;Type=in3
JX898220.1	LoRTIA	mRNA	26221	27309	.	-	.	ID=tr481;Name=UL38.2-L2;Type=in3
JX898220.1	LoRTIA	mRNA	26221	27475	.	-	.	ID=tr482;Name=UL38.3;Type=in3
JX898220.1	LoRTIA	mRNA	26221	27490	.	-	.	ID=tr483;Name=UL38.3-L1;Type=in3
JX898220.1	LoRTIA	mRNA	26221	27813	.	-	.	ID=tr484;Name=UL38-L1;Type=in3
JX898220.1	LoRTIA	mRNA	26221	27840	.	-	.	ID=tr485;Name=UL38-L2;Type=in3
JX898220.1	LoRTIA	mRNA	26221	28749	.	-	.	ID=tr486;Name=UL38-L3;Type=in3
JX898220.1	LoRTIA	mRNA	26221	29140	.	-	.	ID=tr487;Name=UL38-L4;Type=in3
JX898220.1	LoRTIA	mRNA	26221	29835	.	-	.	ID=tr488;Name=UL38-L5;Type=in3
JX898220.1	LoRTIA	mRNA	26221	29960	.	-	.	ID=tr489;Name=UL38-L6;Type=in3
JX898220.1	LoRTIA	mRNA	26221	30073	.	-	.	ID=tr490;Name=UL38-L7;Type=in3
JX898220.1	LoRTIA	mRNA	26221	27697	.	-	.	ID=tr491;Name=UL38-S;Type=in3
JX898220.1	LoRTIA	mRNA	27870	40911	.	+	.	ID=tr471;Name=UL37-36;Type=in3
JX898220.1	LoRTIA	mRNA	31044	40911	.	+	.	ID=tr451;Name=UL36.1;Type=in3
JX898220.1	LoRTIA	mRNA	36437	40911	.	+	.	ID=tr461;Name=UL36.4;Type=in3
JX898220.1	LoRTIA	mRNA	37136	40911	.	+	.	ID=tr462;Name=UL36.5;Type=in3
JX898220.1	LoRTIA	mRNA	37829	40911	.	+	.	ID=tr463;Name=UL36.7;Type=in3
JX898220.1	LoRTIA	mRNA	37951	40911	.	+	.	ID=tr464;Name=UL36.8;Type=in3
JX898220.1	LoRTIA	mRNA	38081	40911	.	+	.	ID=tr465;Name=UL36.9;Type=in3
JX898220.1	LoRTIA	mRNA	38222	40911	.	+	.	ID=tr452;Name=UL36.10;Type=in3
JX898220.1	LoRTIA	mRNA	38362	40911	.	+	.	ID=tr453;Name=UL36.10-S1;Type=in3
JX898220.1	LoRTIA	mRNA	39291	40911	.	+	.	ID=tr454;Name=UL36.11;Type=in3
JX898220.1	LoRTIA	mRNA	39776	40911	.	+	.	ID=tr455;Name=UL36.12;Type=in3
JX898220.1	LoRTIA	mRNA	39960	40911	.	+	.	ID=tr456;Name=UL36.13;Type=in3
JX898220.1	LoRTIA	mRNA	40211	40911	.	+	.	ID=tr457;Name=UL36.14;Type=in3
JX898220.1	LoRTIA	mRNA	40341	40911	.	+	.	ID=tr458;Name=UL36.14-S1;Type=in3
JX898220.1	LoRTIA	mRNA	40353	40911	.	+	.	ID=tr459;Name=UL36.14-S2;Type=in3
JX898220.1	LoRTIA	mRNA	40400	40911	.	+	.	ID=tr460;Name=UL36.14-S3;Type=in3
JX898220.1	LoRTIA	mRNA	40432	40911	.	+	.	ID=tr466;Name=UL36-TR1;Type=in3
JX898220.1	LoRTIA	mRNA	40557	40911	.	+	.	ID=tr467;Name=UL36-TR2;Type=in3
JX898220.1	LoRTIA	mRNA	40592	40911	.	+	.	ID=tr468;Name=UL36-TR3;Type=in3
JX898220.1	LoRTIA	mRNA	40608	40911	.	+	.	ID=tr469;Name=UL36-TR4;Type=in3
JX898220.1	LoRTIA	mRNA	40679	40911	.	+	.	ID=tr470;Name=UL36-TR5;Type=in3
JX898220.1	LoRTIA	mRNA	40918	49176	.	-	.	ID=tr393;Name=UL30-31-32-33-34-35-C2;Type=in3
JX898220.1	LoRTIA	mRNA	40918	45362	.	-	.	ID=tr415;Name=UL32-33-34-35-C1;Type=in3
JX898220.1	LoRTIA	mRNA	40918	42738	.	-	.	ID=tr425;Name=UL33-34-35;Type=in3
JX898220.1	LoRTIA	mRNA	40918	43119	.	-	.	ID=tr426;Name=UL33-34-35-L1;Type=in3
JX898220.1	LoRTIA	mRNA	40918	44059	.	-	.	ID=tr427;Name=UL33-34-35-L2;Type=in3
JX898220.1	LoRTIA	mRNA	40918	44170	.	-	.	ID=tr428;Name=UL33-34-35-L3;Type=in3
JX898220.1	LoRTIA	mRNA	40918	44245	.	-	.	ID=tr429;Name=UL33-34-35-L4;Type=in3
JX898220.1	LoRTIA	mRNA	40918	42691	.	-	.	ID=tr430;Name=UL33-34-35-S1;Type=in3
JX898220.1	LoRTIA	mRNA	40918	42224	.	-	.	ID=tr431;Name=UL34-35;Type=in3
JX898220.1	LoRTIA	mRNA	40918	42300	.	-	.	ID=tr432;Name=UL34-35-L1;Type=in3
JX898220.1	LoRTIA	mRNA	40918	42412	.	-	.	ID=tr433;Name=UL34-35-L2;Type=in3
JX898220.1	LoRTIA	mRNA	40918	42434	.	-	.	ID=tr434;Name=UL34-35-L3;Type=in3
JX898220.1	LoRTIA	mRNA	40918	42492	.	-	.	ID=tr435;Name=UL34-35-L4;Type=in3
JX898220.1	LoRTIA	mRNA	40918	42513	.	-	.	ID=tr436;Name=UL34-35-L5;Type=in3
JX898220.1	LoRTIA	mRNA	40918	41372	.	-	.	ID=tr437;Name=UL35;Type=in3
JX898220.1	LoRTIA	mRNA	40918	41198	.	-	.	ID=tr438;Name=UL35.5;Type=in3
JX898220.1	LoRTIA	mRNA	40918	41337	.	-	.	ID=tr439;Name=UL35.5-L1;Type=in3
JX898220.1	LoRTIA	mRNA	40918	41451	.	-	.	ID=tr440;Name=UL35-L1;Type=in3
JX898220.1	LoRTIA	mRNA	40918	42124	.	-	.	ID=tr441;Name=UL35-L10;Type=in3
JX898220.1	LoRTIA	mRNA	40918	42089	.	-	.	ID=tr442;Name=UL35-L11;Type=in3
JX898220.1	LoRTIA	mRNA	40918	41737	.	-	.	ID=tr443;Name=UL35-L2;Type=in3
JX898220.1	LoRTIA	mRNA	40918	41772	.	-	.	ID=tr444;Name=UL35-L3;Type=in3
JX898220.1	LoRTIA	mRNA	40918	41793	.	-	.	ID=tr445;Name=UL35-L4;Type=in3
JX898220.1	LoRTIA	mRNA	40918	41846	.	-	.	ID=tr446;Name=UL35-L5;Type=in3
JX898220.1	LoRTIA	mRNA	40918	41880	.	-	.	ID=tr447;Name=UL35-L6;Type=in3
JX898220.1	LoRTIA	mRNA	40918	41944	.	-	.	ID=tr448;Name=UL35-L7;Type=in3
JX898220.1	LoRTIA	mRNA	40918	41996	.	-	.	ID=tr449;Name=UL35-L8;Type=in3
JX898220.1	LoRTIA	mRNA	40918	42049	.	-	.	ID=tr450;Name=UL35-L9;Type=in3
JX898220.1	LoRTIA	mRNA	41505	45566	.	+	.	ID=tr423;Name=UL33-32-31-L1;Type=in3
JX898220.1	LoRTIA	mRNA	42144	45566	.	+	.	ID=tr424;Name=UL33-32-31-L2;Type=in3
JX898220.1	LoRTIA	mRNA	42279	45566	.	+	.	ID=tr422;Name=UL33-32-31;Type=in3
JX898220.1	LoRTIA	mRNA	42349	45566	.	+	.	ID=tr414;Name=UL32-31;Type=in3
JX898220.1	LoRTIA	mRNA	42750	45566	.	+	.	ID=tr410;Name=UL31-L1;Type=in3
JX898220.1	LoRTIA	mRNA	44223	45566	.	+	.	ID=tr398;Name=UL31;Type=in3
JX898220.1	LoRTIA	mRNA	44223	53139	.	+	.	ID=tr409;Name=UL31-30-29-C1;Type=in3
JX898220.1	LoRTIA	mRNA	44223	45405	.	+	.	ID=tr411;Name=UL31-NC1;Type=in3
JX898220.1	LoRTIA	mRNA	44303	45566	.	+	.	ID=tr412;Name=UL31-S1;Type=in3
JX898220.1	LoRTIA	mRNA	44326	45566	.	+	.	ID=tr413;Name=UL31-S2;Type=in3
JX898220.1	LoRTIA	mRNA	44480	45566	.	+	.	ID=tr401;Name=UL31.5;Type=in3
JX898220.1	LoRTIA	mRNA	44517	45566	.	+	.	ID=tr402;Name=UL31.5-S1;Type=in3
JX898220.1	LoRTIA	mRNA	44728	45566	.	+	.	ID=tr403;Name=UL31.6;Type=in3
JX898220.1	LoRTIA	mRNA	44856	45566	.	+	.	ID=tr404;Name=UL31.7;Type=in3
JX898220.1	LoRTIA	mRNA	44975	45566	.	+	.	ID=tr405;Name=UL31.8;Type=in3
JX898220.1	LoRTIA	mRNA	45122	45566	.	+	.	ID=tr406;Name=UL31.8-S1;Type=in3
JX898220.1	LoRTIA	mRNA	45177	45566	.	+	.	ID=tr407;Name=UL31.8-S2;Type=in3
JX898220.1	LoRTIA	mRNA	45204	45566	.	+	.	ID=tr408;Name=UL31.9;Type=in3
JX898220.1	LoRTIA	mRNA	45237	45566	.	+	.	ID=tr399;Name=UL31.10;Type=in3
JX898220.1	LoRTIA	mRNA	45317	45566	.	+	.	ID=tr400;Name=UL31.4;Type=in3
JX898220.1	LoRTIA	mRNA	45362	49176	.	-	.	ID=tr391;Name=UL30;Type=in3
JX898220.1	LoRTIA	mRNA	45362	46472	.	-	.	ID=tr392;Name=UL30.5;Type=in3
JX898220.1	LoRTIA	mRNA	45362	49214	.	-	.	ID=tr394;Name=UL30-L;Type=in3
JX898220.1	LoRTIA	mRNA	46236	46472	.	-	.	ID=tr395;Name=UL30-NC1;Type=in3
JX898220.1	LoRTIA	mRNA	46236	47836	.	-	.	ID=tr396;Name=UL30-NC2;Type=in3
JX898220.1	LoRTIA	mRNA	46236	49176	.	-	.	ID=tr397;Name=UL30-NC3;Type=in3
JX898220.1	LoRTIA	mRNA	47334	53139	.	+	.	ID=tr378;Name=UL29-L3;Type=in3
JX898220.1	LoRTIA	mRNA	47875	53139	.	+	.	ID=tr379;Name=UL29-L4;Type=in3
JX898220.1	LoRTIA	mRNA	48199	53139	.	+	.	ID=tr380;Name=UL29-L6;Type=in3
JX898220.1	LoRTIA	mRNA	49127	53139	.	+	.	ID=tr381;Name=UL29-L7;Type=in3
JX898220.1	LoRTIA	mRNA	49268	53139	.	+	.	ID=tr359;Name=UL29;Type=in3
JX898220.1	LoRTIA	mRNA	49268	52386	.	+	.	ID=tr382;Name=UL29-NC2;Type=in3
JX898220.1	LoRTIA	mRNA	49268	52583	.	+	.	ID=tr383;Name=UL29-NC3;Type=in3
JX898220.1	LoRTIA	mRNA	49632	53139	.	+	.	ID=tr360;Name=UL29.1;Type=in3
JX898220.1	LoRTIA	mRNA	50820	53139	.	+	.	ID=tr368;Name=UL29.2;Type=in3
JX898220.1	LoRTIA	mRNA	51013	53139	.	+	.	ID=tr369;Name=UL29.3;Type=in3
JX898220.1	LoRTIA	mRNA	51129	53139	.	+	.	ID=tr370;Name=UL29.4;Type=in3
JX898220.1	LoRTIA	mRNA	51283	53139	.	+	.	ID=tr371;Name=UL29.4-S1;Type=in3
JX898220.1	LoRTIA	mRNA	51493	53139	.	+	.	ID=tr372;Name=UL29.5;Type=in3
JX898220.1	LoRTIA	mRNA	51654	53139	.	+	.	ID=tr373;Name=UL29.6;Type=in3
JX898220.1	LoRTIA	mRNA	51738	53139	.	+	.	ID=tr374;Name=UL29.7;Type=in3
JX898220.1	LoRTIA	mRNA	51847	53139	.	+	.	ID=tr375;Name=UL29.8;Type=in3
JX898220.1	LoRTIA	mRNA	51987	53139	.	+	.	ID=tr376;Name=UL29.9;Type=in3
JX898220.1	LoRTIA	mRNA	52098	53139	.	+	.	ID=tr377;Name=UL29.9-S1;Type=in3
JX898220.1	LoRTIA	mRNA	52295	53139	.	+	.	ID=tr361;Name=UL29.10;Type=in3
JX898220.1	LoRTIA	mRNA	52346	53139	.	+	.	ID=tr362;Name=UL29.11;Type=in3
JX898220.1	LoRTIA	mRNA	52427	53139	.	+	.	ID=tr363;Name=UL29.11-S1;Type=in3
JX898220.1	LoRTIA	mRNA	52614	53139	.	+	.	ID=tr364;Name=UL29.11-S2;Type=in3
JX898220.1	LoRTIA	mRNA	52671	53139	.	+	.	ID=tr365;Name=UL29.12;Type=in3
JX898220.1	LoRTIA	mRNA	52803	53139	.	+	.	ID=tr366;Name=UL29.13;Type=in3
JX898220.1	LoRTIA	mRNA	52930	53139	.	+	.	ID=tr367;Name=UL29.13-S1;Type=in3
JX898220.1	LoRTIA	mRNA	53120	58417	.	+	.	ID=tr357;Name=UL28-27;Type=in3
JX898220.1	LoRTIA	mRNA	53132	55390	.	-	.	ID=tr358;Name=UL28-AS1;Type=in3
JX898220.1	LoRTIA	mRNA	55133	58417	.	+	.	ID=tr347;Name=UL27-L1;Type=in3
JX898220.1	LoRTIA	mRNA	55210	58417	.	+	.	ID=tr348;Name=UL27-L2;Type=in3
JX898220.1	LoRTIA	mRNA	55273	58417	.	+	.	ID=tr349;Name=UL27-L3;Type=in3
JX898220.1	LoRTIA	mRNA	55445	58417	.	+	.	ID=tr305;Name=UL27;Type=in3
JX898220.1	LoRTIA	mRNA	55445	58716	.	+	.	ID=tr345;Name=UL27-AT1;Type=in3
JX898220.1	LoRTIA	mRNA	55445	58767	.	+	.	ID=tr346;Name=UL27-AT2;Type=in3
JX898220.1	LoRTIA	mRNA	55445	56421	.	+	.	ID=tr350;Name=UL27-NC1;Type=in3
JX898220.1	LoRTIA	mRNA	55445	58077	.	+	.	ID=tr352;Name=UL27-NC2;Type=in3
JX898220.1	LoRTIA	mRNA	55445	58111	.	+	.	ID=tr353;Name=UL27-NC3;Type=in3
JX898220.1	LoRTIA	mRNA	55445	58200	.	+	.	ID=tr354;Name=UL27-NC4;Type=in3
JX898220.1	LoRTIA	mRNA	55445	58242	.	+	.	ID=tr355;Name=UL27-NC5;Type=in3
JX898220.1	LoRTIA	mRNA	55445	58259	.	+	.	ID=tr356;Name=UL27-NC6;Type=in3
JX898220.1	LoRTIA	mRNA	55976	58417	.	+	.	ID=tr306;Name=UL27.1;Type=in3
JX898220.1	LoRTIA	mRNA	56052	58417	.	+	.	ID=tr327;Name=UL27.1-S1;Type=in3
JX898220.1	LoRTIA	mRNA	56120	58417	.	+	.	ID=tr328;Name=UL27.1-S2;Type=in3
JX898220.1	LoRTIA	mRNA	56143	58417	.	+	.	ID=tr329;Name=UL27.1-S3;Type=in3
JX898220.1	LoRTIA	mRNA	56175	58417	.	+	.	ID=tr330;Name=UL27.2-S4;Type=in3
JX898220.1	LoRTIA	mRNA	56349	58417	.	+	.	ID=tr331;Name=UL27.3-S1;Type=in3
JX898220.1	LoRTIA	mRNA	56370	58417	.	+	.	ID=tr332;Name=UL27.3-S2;Type=in3
JX898220.1	LoRTIA	mRNA	56473	58417	.	+	.	ID=tr333;Name=UL27.3-S3;Type=in3
JX898220.1	LoRTIA	mRNA	56666	58417	.	+	.	ID=tr334;Name=UL27.4;Type=in3
JX898220.1	LoRTIA	mRNA	56705	58417	.	+	.	ID=tr335;Name=UL27.4-S1;Type=in3
JX898220.1	LoRTIA	mRNA	56811	58417	.	+	.	ID=tr336;Name=UL27.5;Type=in3
JX898220.1	LoRTIA	mRNA	56916	58417	.	+	.	ID=tr337;Name=UL27.5-S1;Type=in3
JX898220.1	LoRTIA	mRNA	56949	58417	.	+	.	ID=tr338;Name=UL27.5-S2;Type=in3
JX898220.1	LoRTIA	mRNA	57118	58417	.	+	.	ID=tr339;Name=UL27.6;Type=in3
JX898220.1	LoRTIA	mRNA	57210	58417	.	+	.	ID=tr340;Name=UL27.6-S1;Type=in3
JX898220.1	LoRTIA	mRNA	57270	58417	.	+	.	ID=tr341;Name=UL27.7;Type=in3
JX898220.1	LoRTIA	mRNA	57284	58417	.	+	.	ID=tr342;Name=UL27.7-S1;Type=in3
JX898220.1	LoRTIA	mRNA	57360	58417	.	+	.	ID=tr343;Name=UL27.8;Type=in3
JX898220.1	LoRTIA	mRNA	57402	58417	.	+	.	ID=tr344;Name=UL27.9;Type=in3
JX898220.1	LoRTIA	mRNA	57504	58417	.	+	.	ID=tr307;Name=UL27.10;Type=in3
JX898220.1	LoRTIA	mRNA	57519	58417	.	+	.	ID=tr308;Name=UL27.10-S1;Type=in3
JX898220.1	LoRTIA	mRNA	57537	58417	.	+	.	ID=tr309;Name=UL27.10-S2;Type=in3
JX898220.1	LoRTIA	mRNA	57597	58417	.	+	.	ID=tr310;Name=UL27.10-S3;Type=in3
JX898220.1	LoRTIA	mRNA	57635	58417	.	+	.	ID=tr311;Name=UL27.10-S4;Type=in3
JX898220.1	LoRTIA	mRNA	57654	58417	.	+	.	ID=tr312;Name=UL27.10-S5;Type=in3
JX898220.1	LoRTIA	mRNA	57675	58417	.	+	.	ID=tr313;Name=UL27.10-S6;Type=in3
JX898220.1	LoRTIA	mRNA	57696	58417	.	+	.	ID=tr314;Name=UL27.10-S7;Type=in3
JX898220.1	LoRTIA	mRNA	57753	58417	.	+	.	ID=tr315;Name=UL27.10-S8;Type=in3
JX898220.1	LoRTIA	mRNA	57753	58259	.	+	.	ID=tr351;Name=UL27-NC19;Type=in3
JX898220.1	LoRTIA	mRNA	57849	58417	.	+	.	ID=tr316;Name=UL27.11;Type=in3
JX898220.1	LoRTIA	mRNA	57862	58417	.	+	.	ID=tr317;Name=UL27.12;Type=in3
JX898220.1	LoRTIA	mRNA	57882	58417	.	+	.	ID=tr318;Name=UL27.12-S1;Type=in3
JX898220.1	LoRTIA	mRNA	57882	58716	.	+	.	ID=tr319;Name=UL27.12-S1-AT1;Type=in3
JX898220.1	LoRTIA	mRNA	57898	58417	.	+	.	ID=tr320;Name=UL27.12-S2;Type=in3
JX898220.1	LoRTIA	mRNA	57924	58417	.	+	.	ID=tr321;Name=UL27.12-S3;Type=in3
JX898220.1	LoRTIA	mRNA	57957	58417	.	+	.	ID=tr322;Name=UL27.12-S4;Type=in3
JX898220.1	LoRTIA	mRNA	57973	58417	.	+	.	ID=tr323;Name=UL27.12-S5;Type=in3
JX898220.1	LoRTIA	mRNA	58002	58417	.	+	.	ID=tr324;Name=UL27.12-S6;Type=in3
JX898220.1	LoRTIA	mRNA	58021	58417	.	+	.	ID=tr325;Name=UL27.12-S7;Type=in3
JX898220.1	LoRTIA	mRNA	58179	58417	.	+	.	ID=tr326;Name=UL27.13;Type=in3
JX898220.1	LoRTIA	mRNA	58722	66693	.	-	.	ID=tr276;Name=UL23-24-25-26-C2;Type=in3
JX898220.1	LoRTIA	mRNA	58722	63587	.	-	.	ID=tr283;Name=UL24-25-26;Type=in3
JX898220.1	LoRTIA	mRNA	58722	62879	.	-	.	ID=tr284;Name=UL25-26;Type=in3
JX898220.1	LoRTIA	mRNA	58722	63246	.	-	.	ID=tr285;Name=UL25-26-L1;Type=in3
JX898220.1	LoRTIA	mRNA	58722	60732	.	-	.	ID=tr286;Name=UL26;Type=in3
JX898220.1	LoRTIA	mRNA	58722	58976	.	-	.	ID=tr287;Name=UL26.1;Type=in3
JX898220.1	LoRTIA	mRNA	58722	59087	.	-	.	ID=tr288;Name=UL26.1-L1;Type=in3
JX898220.1	LoRTIA	mRNA	58722	59199	.	-	.	ID=tr289;Name=UL26.1-L2;Type=in3
JX898220.1	LoRTIA	mRNA	58722	59330	.	-	.	ID=tr290;Name=UL26.1-L3;Type=in3
JX898220.1	LoRTIA	mRNA	58722	59385	.	-	.	ID=tr291;Name=UL26.1-L4;Type=in3
JX898220.1	LoRTIA	mRNA	58722	59441	.	-	.	ID=tr292;Name=UL26.1-L5;Type=in3
JX898220.1	LoRTIA	mRNA	58722	59542	.	-	.	ID=tr293;Name=UL26.2;Type=in3
JX898220.1	LoRTIA	mRNA	58722	59582	.	-	.	ID=tr294;Name=UL26.2-L1;Type=in3
JX898220.1	LoRTIA	mRNA	58722	59602	.	-	.	ID=tr295;Name=UL26.3;Type=in3
JX898220.1	LoRTIA	mRNA	58722	59691	.	-	.	ID=tr296;Name=UL26.4;Type=in3
JX898220.1	LoRTIA	mRNA	58722	59862	.	-	.	ID=tr297;Name=UL26.5;Type=in3
JX898220.1	LoRTIA	mRNA	58722	59924	.	-	.	ID=tr298;Name=UL26.5-L1;Type=in3
JX898220.1	LoRTIA	mRNA	58722	60629	.	-	.	ID=tr299;Name=UL26.6;Type=in3
JX898220.1	LoRTIA	mRNA	58722	60825	.	-	.	ID=tr300;Name=UL26-L1;Type=in3
JX898220.1	LoRTIA	mRNA	58722	60936	.	-	.	ID=tr301;Name=UL26-L2;Type=in3
JX898220.1	LoRTIA	mRNA	58722	61005	.	-	.	ID=tr302;Name=UL26-L3;Type=in3
JX898220.1	LoRTIA	mRNA	58722	62061	.	-	.	ID=tr303;Name=UL26-L5;Type=in3
JX898220.1	LoRTIA	mRNA	58722	62455	.	-	.	ID=tr304;Name=UL26-L6;Type=in3
JX898220.1	LoRTIA	mRNA	60786	67228	.	+	.	ID=tr281;Name=UL24-23-22-C1;Type=in3
JX898220.1	LoRTIA	mRNA	62511	67228	.	+	.	ID=tr282;Name=UL24-23-22-C2;Type=in3
JX898220.1	LoRTIA	mRNA	63300	67228	.	+	.	ID=tr275;Name=UL23-22;Type=in3
JX898220.1	LoRTIA	mRNA	63401	67228	.	+	.	ID=tr280;Name=UL23-S1;Type=in3
JX898220.1	LoRTIA	mRNA	63543	67228	.	+	.	ID=tr272;Name=UL22-L1;Type=in3
JX898220.1	LoRTIA	mRNA	63782	67228	.	+	.	ID=tr273;Name=UL22-L2;Type=in3
JX898220.1	LoRTIA	mRNA	64539	67228	.	+	.	ID=tr256;Name=UL22;Type=in3
JX898220.1	LoRTIA	mRNA	64539	75218	.	+	.	ID=tr271;Name=UL22-21-20-19-18-C1;Type=in3
JX898220.1	LoRTIA	mRNA	65229	67228	.	+	.	ID=tr257;Name=UL22.1;Type=in3
JX898220.1	LoRTIA	mRNA	65601	67228	.	+	.	ID=tr258;Name=UL22.2;Type=in3
JX898220.1	LoRTIA	mRNA	65817	67228	.	+	.	ID=tr259;Name=UL22.3;Type=in3
JX898220.1	LoRTIA	mRNA	66184	67228	.	+	.	ID=tr260;Name=UL22.4;Type=in3
JX898220.1	LoRTIA	mRNA	66360	67228	.	+	.	ID=tr261;Name=UL22.5;Type=in3
JX898220.1	LoRTIA	mRNA	66373	67228	.	+	.	ID=tr262;Name=UL22.5-S1;Type=in3
JX898220.1	LoRTIA	mRNA	66507	67228	.	+	.	ID=tr263;Name=UL22.6;Type=in3
JX898220.1	LoRTIA	mRNA	66584	67228	.	+	.	ID=tr264;Name=UL22.6-S1;Type=in3
JX898220.1	LoRTIA	mRNA	66684	67228	.	+	.	ID=tr265;Name=UL22.6-S2;Type=in3
JX898220.1	LoRTIA	mRNA	66852	67228	.	+	.	ID=tr266;Name=UL22.7;Type=in3
JX898220.1	LoRTIA	mRNA	66870	67228	.	+	.	ID=tr267;Name=UL22.7-S1;Type=in3
JX898220.1	LoRTIA	mRNA	66946	67228	.	+	.	ID=tr268;Name=UL22.8;Type=in3
JX898220.1	LoRTIA	mRNA	66979	67228	.	+	.	ID=tr269;Name=UL22.9;Type=in3
JX898220.1	LoRTIA	mRNA	67010	67228	.	+	.	ID=tr270;Name=UL22.9-S1;Type=in3
JX898220.1	LoRTIA	mRNA	67111	67228	.	+	.	ID=tr274;Name=UL22-TR1;Type=in3
JX898220.1	LoRTIA	mRNA	67253	70010	.	-	.	ID=tr232;Name=UL20-21-C1;Type=in3
JX898220.1	LoRTIA	mRNA	67253	69088	.	-	.	ID=tr235;Name=UL21;Type=in3
JX898220.1	LoRTIA	mRNA	67253	67530	.	-	.	ID=tr236;Name=UL21.1;Type=in3
JX898220.1	LoRTIA	mRNA	67253	67621	.	-	.	ID=tr237;Name=UL21.2;Type=in3
JX898220.1	LoRTIA	mRNA	67253	67647	.	-	.	ID=tr238;Name=UL21.2-L1;Type=in3
JX898220.1	LoRTIA	mRNA	67253	67669	.	-	.	ID=tr239;Name=UL21.2-L2;Type=in3
JX898220.1	LoRTIA	mRNA	67253	67791	.	-	.	ID=tr240;Name=UL21.3;Type=in3
JX898220.1	LoRTIA	mRNA	67253	67848	.	-	.	ID=tr241;Name=UL21.3-L1;Type=in3
JX898220.1	LoRTIA	mRNA	67253	68008	.	-	.	ID=tr242;Name=UL21.4;Type=in3
JX898220.1	LoRTIA	mRNA	67253	68090	.	-	.	ID=tr243;Name=UL21.4-L1;Type=in3
JX898220.1	LoRTIA	mRNA	67253	68158	.	-	.	ID=tr244;Name=UL21.4-L2;Type=in3
JX898220.1	LoRTIA	mRNA	67253	68405	.	-	.	ID=tr245;Name=UL21.5;Type=in3
JX898220.1	LoRTIA	mRNA	67253	68425	.	-	.	ID=tr246;Name=UL21.5-L1;Type=in3
JX898220.1	LoRTIA	mRNA	67253	68527	.	-	.	ID=tr247;Name=UL21.6;Type=in3
JX898220.1	LoRTIA	mRNA	67253	68550	.	-	.	ID=tr248;Name=UL21.6-L1;Type=in3
JX898220.1	LoRTIA	mRNA	67253	68906	.	-	.	ID=tr249;Name=UL21.6-L2;Type=in3
JX898220.1	LoRTIA	mRNA	67253	69008	.	-	.	ID=tr250;Name=UL21.6-L3;Type=in3
JX898220.1	LoRTIA	mRNA	67253	69157	.	-	.	ID=tr252;Name=UL21-L1;Type=in3
JX898220.1	LoRTIA	mRNA	67253	69421	.	-	.	ID=tr253;Name=UL21-L2 ;Type=in3
JX898220.1	LoRTIA	mRNA	67253	69554	.	-	.	ID=tr254;Name=UL21-L3;Type=in3
JX898220.1	LoRTIA	mRNA	67253	67398	.	-	.	ID=tr255;Name=UL21-TR1;Type=in3
JX898220.1	LoRTIA	mRNA	68856	75218	.	+	.	ID=tr231;Name=UL20-19-18-S2;Type=in3
JX898220.1	LoRTIA	mRNA	68856	71542	.	+	.	ID=tr234;Name=UL20-L1-AT1;Type=in3
JX898220.1	LoRTIA	mRNA	69140	75218	.	+	.	ID=tr230;Name=UL20-19-18;Type=in3
JX898220.1	LoRTIA	mRNA	69140	71542	.	+	.	ID=tr233;Name=UL20-AT1;Type=in3
JX898220.1	LoRTIA	mRNA	69474	75218	.	+	.	ID=tr226;Name=UL19-L1;Type=in3
JX898220.1	LoRTIA	mRNA	69897	75218	.	+	.	ID=tr225;Name=UL19-18;Type=in3
JX898220.1	LoRTIA	mRNA	69897	71542	.	+	.	ID=tr227;Name=UL19-NC4;Type=in3
JX898220.1	LoRTIA	mRNA	69897	73140	.	+	.	ID=tr228;Name=UL19-NC5;Type=in3
JX898220.1	LoRTIA	mRNA	69965	75218	.	+	.	ID=tr175;Name=UL18-L1;Type=in3
JX898220.1	LoRTIA	mRNA	70094	75218	.	+	.	ID=tr185;Name=UL18-L2;Type=in3
JX898220.1	LoRTIA	mRNA	70133	75218	.	+	.	ID=tr196;Name=UL18-L3;Type=in3
JX898220.1	LoRTIA	mRNA	70196	75218	.	+	.	ID=tr207;Name=UL18-L4;Type=in3
JX898220.1	LoRTIA	mRNA	70256	75218	.	+	.	ID=tr215;Name=UL18-L5;Type=in3
JX898220.1	LoRTIA	mRNA	70288	75218	.	+	.	ID=tr216;Name=UL18-L6;Type=in3
JX898220.1	LoRTIA	mRNA	70340	75218	.	+	.	ID=tr217;Name=UL18-L7;Type=in3
JX898220.1	LoRTIA	mRNA	70862	75218	.	+	.	ID=tr218;Name=UL18-L9;Type=in3
JX898220.1	LoRTIA	mRNA	70892	75218	.	+	.	ID=tr176;Name=UL18-L10;Type=in3
JX898220.1	LoRTIA	mRNA	70946	75218	.	+	.	ID=tr177;Name=UL18-L11;Type=in3
JX898220.1	LoRTIA	mRNA	70946	71542	.	+	.	ID=tr229;Name=UL19-NC9;Type=in3
JX898220.1	LoRTIA	mRNA	71031	75218	.	+	.	ID=tr178;Name=UL18-L12;Type=in3
JX898220.1	LoRTIA	mRNA	71180	75218	.	+	.	ID=tr179;Name=UL18-L13;Type=in3
JX898220.1	LoRTIA	mRNA	71294	75218	.	+	.	ID=tr180;Name=UL18-L14;Type=in3
JX898220.1	LoRTIA	mRNA	71438	75218	.	+	.	ID=tr181;Name=UL18-L16;Type=in3
JX898220.1	LoRTIA	mRNA	71516	75218	.	+	.	ID=tr182;Name=UL18-L17;Type=in3
JX898220.1	LoRTIA	mRNA	71585	75218	.	+	.	ID=tr183;Name=UL18-L18;Type=in3
JX898220.1	LoRTIA	mRNA	71600	75218	.	+	.	ID=tr184;Name=UL18-L19;Type=in3
JX898220.1	LoRTIA	mRNA	71681	75218	.	+	.	ID=tr186;Name=UL18-L20;Type=in3
JX898220.1	LoRTIA	mRNA	71788	75218	.	+	.	ID=tr187;Name=UL18-L21;Type=in3
JX898220.1	LoRTIA	mRNA	71966	75218	.	+	.	ID=tr188;Name=UL18-L22;Type=in3
JX898220.1	LoRTIA	mRNA	72089	75218	.	+	.	ID=tr189;Name=UL18-L23;Type=in3
JX898220.1	LoRTIA	mRNA	72148	75218	.	+	.	ID=tr190;Name=UL18-L24;Type=in3
JX898220.1	LoRTIA	mRNA	72167	75218	.	+	.	ID=tr211;Name=UL18-L44;Type=in3
JX898220.1	LoRTIA	mRNA	72395	75218	.	+	.	ID=tr212;Name=UL18-L45;Type=in3
JX898220.1	LoRTIA	mRNA	72455	75218	.	+	.	ID=tr213;Name=UL18-L46;Type=in3
JX898220.1	LoRTIA	mRNA	72641	75218	.	+	.	ID=tr214;Name=UL18-L47;Type=in3
JX898220.1	LoRTIA	mRNA	72788	75218	.	+	.	ID=tr191;Name=UL18-L25;Type=in3
JX898220.1	LoRTIA	mRNA	72839	75218	.	+	.	ID=tr192;Name=UL18-L26;Type=in3
JX898220.1	LoRTIA	mRNA	72866	75218	.	+	.	ID=tr193;Name=UL18-L27;Type=in3
JX898220.1	LoRTIA	mRNA	72920	75218	.	+	.	ID=tr194;Name=UL18-L28;Type=in3
JX898220.1	LoRTIA	mRNA	73083	75218	.	+	.	ID=tr195;Name=UL18-L29;Type=in3
JX898220.1	LoRTIA	mRNA	73118	75218	.	+	.	ID=tr197;Name=UL18-L30;Type=in3
JX898220.1	LoRTIA	mRNA	73206	75218	.	+	.	ID=tr198;Name=UL18-L31;Type=in3
JX898220.1	LoRTIA	mRNA	73359	75218	.	+	.	ID=tr199;Name=UL18-L32;Type=in3
JX898220.1	LoRTIA	mRNA	73437	75218	.	+	.	ID=tr200;Name=UL18-L33;Type=in3
JX898220.1	LoRTIA	mRNA	73476	75218	.	+	.	ID=tr201;Name=UL18-L34;Type=in3
JX898220.1	LoRTIA	mRNA	73569	75218	.	+	.	ID=tr202;Name=UL18-L35;Type=in3
JX898220.1	LoRTIA	mRNA	73631	75218	.	+	.	ID=tr203;Name=UL18-L36;Type=in3
JX898220.1	LoRTIA	mRNA	73713	75218	.	+	.	ID=tr204;Name=UL18-L37;Type=in3
JX898220.1	LoRTIA	mRNA	73778	75218	.	+	.	ID=tr205;Name=UL18-L38;Type=in3
JX898220.1	LoRTIA	mRNA	73826	75218	.	+	.	ID=tr206;Name=UL18-L39;Type=in3
JX898220.1	LoRTIA	mRNA	74021	75218	.	+	.	ID=tr208;Name=UL18-L41;Type=in3
JX898220.1	LoRTIA	mRNA	74071	75218	.	+	.	ID=tr209;Name=UL18-L42;Type=in3
JX898220.1	LoRTIA	mRNA	74084	75218	.	+	.	ID=tr210;Name=UL18-L43;Type=in3
JX898220.1	LoRTIA	mRNA	74152	75218	.	+	.	ID=tr165;Name=UL18;Type=in3
JX898220.1	LoRTIA	mRNA	74152	79804	.	+	.	ID=tr174;Name=UL18-17-16-S5;Type=in3
JX898220.1	LoRTIA	mRNA	74268	75218	.	+	.	ID=tr166;Name=UL18.1;Type=in3
JX898220.1	LoRTIA	mRNA	74340	75218	.	+	.	ID=tr167;Name=UL18.1-S1;Type=in3
JX898220.1	LoRTIA	mRNA	74367	75218	.	+	.	ID=tr168;Name=UL18.1-S2;Type=in3
JX898220.1	LoRTIA	mRNA	74568	75218	.	+	.	ID=tr169;Name=UL18.2;Type=in3
JX898220.1	LoRTIA	mRNA	74667	75218	.	+	.	ID=tr170;Name=UL18.3;Type=in3
JX898220.1	LoRTIA	mRNA	74696	75218	.	+	.	ID=tr171;Name=UL18.3-S1;Type=in3
JX898220.1	LoRTIA	mRNA	74722	75218	.	+	.	ID=tr172;Name=UL18.4;Type=in3
JX898220.1	LoRTIA	mRNA	74763	75218	.	+	.	ID=tr173;Name=UL18.4-S1;Type=in3
JX898220.1	LoRTIA	mRNA	74878	75218	.	+	.	ID=tr219;Name=UL18-TR1;Type=in3
JX898220.1	LoRTIA	mRNA	74904	75218	.	+	.	ID=tr220;Name=UL18-TR2;Type=in3
JX898220.1	LoRTIA	mRNA	74925	75218	.	+	.	ID=tr221;Name=UL18-TR3;Type=in3
JX898220.1	LoRTIA	mRNA	74992	75218	.	+	.	ID=tr222;Name=UL18-TR4;Type=in3
JX898220.1	LoRTIA	mRNA	75008	75218	.	+	.	ID=tr223;Name=UL18-TR5;Type=in3
JX898220.1	LoRTIA	mRNA	75057	75218	.	+	.	ID=tr224;Name=UL18-TR6;Type=in3
JX898220.1	LoRTIA	exon	75217	76460	.	-	.	ID=exon101;Parent=tr134;Name=UL15;Type=in3
JX898220.1	LoRTIA	exon	75217	76460	.	-	.	ID=exon103;Parent=tr144;Name=UL15.5-SP1;Type=in3
JX898220.1	LoRTIA	exon	75217	76460	.	-	.	ID=exon105;Parent=tr145;Name=UL15.7-SP1;Type=in3
JX898220.1	LoRTIA	exon	75217	76460	.	-	.	ID=exon107;Parent=tr149;Name=UL15-L1-SP1;Type=in3
JX898220.1	LoRTIA	exon	75217	76460	.	-	.	ID=exon109;Parent=tr150;Name=UL15-L2-SP1;Type=in3
JX898220.1	LoRTIA	exon	75217	76460	.	-	.	ID=exon111;Parent=tr151;Name=UL15-L3-SP1;Type=in3
JX898220.1	LoRTIA	mRNA	75217	75533	.	-	.	ID=tr135;Name=UL15.1;Type=in3
JX898220.1	LoRTIA	mRNA	75217	75566	.	-	.	ID=tr136;Name=UL15.1-L1;Type=in3
JX898220.1	LoRTIA	mRNA	75217	75837	.	-	.	ID=tr137;Name=UL15.2;Type=in3
JX898220.1	LoRTIA	mRNA	75217	75873	.	-	.	ID=tr138;Name=UL15.2-L1;Type=in3
JX898220.1	LoRTIA	mRNA	75217	75909	.	-	.	ID=tr139;Name=UL15.2-L2;Type=in3
JX898220.1	LoRTIA	mRNA	75217	76107	.	-	.	ID=tr140;Name=UL15.3;Type=in3
JX898220.1	LoRTIA	mRNA	75217	76227	.	-	.	ID=tr141;Name=UL15.4;Type=in3
JX898220.1	LoRTIA	mRNA	75217	76383	.	-	.	ID=tr142;Name=UL15.4-L1;Type=in3
JX898220.1	LoRTIA	mRNA	75217	76519	.	-	.	ID=tr143;Name=UL15.4-L2;Type=in3
JX898220.1	LoRTIA	mRNA	75217	76635	.	-	.	ID=tr146;Name=UL15-A;Type=in3
JX898220.1	LoRTIA	mRNA	75217	77303	.	-	.	ID=tr147;Name=UL15-A-L1;Type=in3
JX898220.1	LoRTIA	mRNA	75217	78294	.	-	.	ID=tr148;Name=UL15-A-L2;Type=in3
JX898220.1	LoRTIA	mRNA	75217	81055	.	-	.	ID=tr152;Name=UL15-NoSP;Type=in3
JX898220.1	LoRTIA	mRNA	75217	81055	.	-	.	ID=tr134;Name=UL15;Type=in3
JX898220.1	LoRTIA	mRNA	75217	79945	.	-	.	ID=tr144;Name=UL15.5-SP1;Type=in3
JX898220.1	LoRTIA	mRNA	75217	80537	.	-	.	ID=tr145;Name=UL15.7-SP1;Type=in3
JX898220.1	LoRTIA	mRNA	75217	81271	.	-	.	ID=tr149;Name=UL15-L1-SP1;Type=in3
JX898220.1	LoRTIA	mRNA	75217	82163	.	-	.	ID=tr150;Name=UL15-L2-SP1;Type=in3
JX898220.1	LoRTIA	mRNA	75217	82196	.	-	.	ID=tr151;Name=UL15-L3-SP1;Type=in3
JX898220.1	LoRTIA	mRNA	76278	79804	.	+	.	ID=tr164;Name=UL17-16;Type=in3
JX898220.1	LoRTIA	mRNA	76631	79804	.	+	.	ID=tr162;Name=UL16-L1;Type=in3
JX898220.1	LoRTIA	mRNA	78348	79804	.	+	.	ID=tr163;Name=UL16-L2;Type=in3
JX898220.1	LoRTIA	mRNA	78441	79804	.	+	.	ID=tr153;Name=UL16;Type=in3
JX898220.1	LoRTIA	mRNA	78441	84715	.	+	.	ID=tr161;Name=UL16-14-13-12-11;Type=in3
JX898220.1	LoRTIA	mRNA	78726	79804	.	+	.	ID=tr154;Name=UL16.1;Type=in3
JX898220.1	LoRTIA	mRNA	78952	79804	.	+	.	ID=tr155;Name=UL16.1-S1;Type=in3
JX898220.1	LoRTIA	mRNA	79143	79804	.	+	.	ID=tr156;Name=UL16.1-S2;Type=in3
JX898220.1	LoRTIA	mRNA	79164	79804	.	+	.	ID=tr157;Name=UL16.1-S3;Type=in3
JX898220.1	LoRTIA	mRNA	79212	79804	.	+	.	ID=tr158;Name=UL16.2;Type=in3
JX898220.1	LoRTIA	mRNA	79434	79804	.	+	.	ID=tr159;Name=UL16.2-S1;Type=in3
JX898220.1	LoRTIA	mRNA	79494	84715	.	+	.	ID=tr132;Name=UL14-13-12-11-L2;Type=in3
JX898220.1	LoRTIA	mRNA	79494	79804	.	+	.	ID=tr160;Name=UL16.2-S2;Type=in3
JX898220.1	LoRTIA	exon	79836	81055	.	-	.	ID=exon102;Parent=tr134;Name=UL15;Type=in3
JX898220.1	LoRTIA	exon	79836	79945	.	-	.	ID=exon104;Parent=tr144;Name=UL15.5-SP1;Type=in3
JX898220.1	LoRTIA	exon	79836	80537	.	-	.	ID=exon106;Parent=tr145;Name=UL15.7-SP1;Type=in3
JX898220.1	LoRTIA	exon	79836	81271	.	-	.	ID=exon108;Parent=tr149;Name=UL15-L1-SP1;Type=in3
JX898220.1	LoRTIA	exon	79836	82163	.	-	.	ID=exon110;Parent=tr150;Name=UL15-L2-SP1;Type=in3
JX898220.1	LoRTIA	exon	79836	82196	.	-	.	ID=exon112;Parent=tr151;Name=UL15-L3-SP1;Type=in3
JX898220.1	LoRTIA	mRNA	80453	84715	.	+	.	ID=tr133;Name=UL14-13-12-11-L3;Type=in3
JX898220.1	LoRTIA	mRNA	80593	84715	.	+	.	ID=tr131;Name=UL14-13-12-11;Type=in3
JX898220.1	LoRTIA	mRNA	81110	84715	.	+	.	ID=tr129;Name=UL13-12-11-L1;Type=in3
JX898220.1	LoRTIA	mRNA	81408	84715	.	+	.	ID=tr128;Name=UL13-12-11;Type=in3
JX898220.1	LoRTIA	mRNA	81467	84715	.	+	.	ID=tr130;Name=UL13-12-11-S1;Type=in3
JX898220.1	LoRTIA	mRNA	82220	84715	.	+	.	ID=tr120;Name=UL12-11-L1;Type=in3
JX898220.1	LoRTIA	mRNA	82630	84715	.	+	.	ID=tr119;Name=UL12-11;Type=in3
JX898220.1	LoRTIA	mRNA	82928	84715	.	+	.	ID=tr121;Name=UL12-11-S1;Type=in3
JX898220.1	LoRTIA	mRNA	83243	84715	.	+	.	ID=tr109;Name=UL11-L1;Type=in3
JX898220.1	LoRTIA	mRNA	83627	84715	.	+	.	ID=tr110;Name=UL11-L2;Type=in3
JX898220.1	LoRTIA	mRNA	83842	84715	.	+	.	ID=tr111;Name=UL11-L3;Type=in3
JX898220.1	LoRTIA	mRNA	83907	84715	.	+	.	ID=tr112;Name=UL11-L4;Type=in3
JX898220.1	LoRTIA	mRNA	83964	84715	.	+	.	ID=tr113;Name=UL11-L5;Type=in3
JX898220.1	LoRTIA	mRNA	84038	84715	.	+	.	ID=tr108;Name=UL11;Type=in3
JX898220.1	LoRTIA	mRNA	84057	84715	.	+	.	ID=tr114;Name=UL11-S1;Type=in3
JX898220.1	LoRTIA	mRNA	84247	84715	.	+	.	ID=tr115;Name=UL11-S2;Type=in3
JX898220.1	LoRTIA	mRNA	84399	84715	.	+	.	ID=tr116;Name=UL11-TR1;Type=in3
JX898220.1	LoRTIA	mRNA	84454	84715	.	+	.	ID=tr117;Name=UL11-TR2;Type=in3
JX898220.1	LoRTIA	mRNA	84528	84715	.	+	.	ID=tr118;Name=UL11-TR3;Type=in3
JX898220.1	LoRTIA	mRNA	84716	86138	.	-	.	ID=tr78;Name=UL10;Type=in3
JX898220.1	LoRTIA	mRNA	84716	85202	.	-	.	ID=tr79;Name=UL10.1;Type=in3
JX898220.1	LoRTIA	mRNA	84716	85214	.	-	.	ID=tr80;Name=UL10.1-L1;Type=in3
JX898220.1	LoRTIA	mRNA	84716	85260	.	-	.	ID=tr81;Name=UL10.1-L2;Type=in3
JX898220.1	LoRTIA	mRNA	84716	85327	.	-	.	ID=tr82;Name=UL10.1-L3;Type=in3
JX898220.1	LoRTIA	mRNA	84716	85413	.	-	.	ID=tr83;Name=UL10.2;Type=in3
JX898220.1	LoRTIA	mRNA	84716	85424	.	-	.	ID=tr84;Name=UL10.2-L1;Type=in3
JX898220.1	LoRTIA	mRNA	84716	85505	.	-	.	ID=tr85;Name=UL10.2-L2;Type=in3
JX898220.1	LoRTIA	mRNA	84716	85653	.	-	.	ID=tr86;Name=UL10.3;Type=in3
JX898220.1	LoRTIA	mRNA	84716	85674	.	-	.	ID=tr87;Name=UL10.3-L1;Type=in3
JX898220.1	LoRTIA	mRNA	84716	85815	.	-	.	ID=tr88;Name=UL10.4;Type=in3
JX898220.1	LoRTIA	mRNA	84716	85935	.	-	.	ID=tr89;Name=UL10.4-L1;Type=in3
JX898220.1	LoRTIA	mRNA	84716	86046	.	-	.	ID=tr90;Name=UL10.4-L2;Type=in3
JX898220.1	LoRTIA	mRNA	84716	86374	.	-	.	ID=tr96;Name=UL10-L1;Type=in3
JX898220.1	LoRTIA	mRNA	84716	87949	.	-	.	ID=tr97;Name=UL10-L10;Type=in3
JX898220.1	LoRTIA	mRNA	84716	88594	.	-	.	ID=tr98;Name=UL10-L11;Type=in3
JX898220.1	LoRTIA	mRNA	84716	86432	.	-	.	ID=tr99;Name=UL10-L2;Type=in3
JX898220.1	LoRTIA	mRNA	84716	86535	.	-	.	ID=tr100;Name=UL10-L3;Type=in3
JX898220.1	LoRTIA	mRNA	84716	86559	.	-	.	ID=tr101;Name=UL10-L4;Type=in3
JX898220.1	LoRTIA	mRNA	84716	86693	.	-	.	ID=tr102;Name=UL10-L5;Type=in3
JX898220.1	LoRTIA	mRNA	84716	86819	.	-	.	ID=tr103;Name=UL10-L6;Type=in3
JX898220.1	LoRTIA	mRNA	84716	86868	.	-	.	ID=tr104;Name=UL10-L7;Type=in3
JX898220.1	LoRTIA	mRNA	84716	86954	.	-	.	ID=tr105;Name=UL10-L8;Type=in3
JX898220.1	LoRTIA	mRNA	84716	87044	.	-	.	ID=tr106;Name=UL10-L9;Type=in3
JX898220.1	LoRTIA	mRNA	84716	86063	.	-	.	ID=tr107;Name=UL10-S1;Type=in3
JX898220.1	LoRTIA	mRNA	84716	88713	.	-	.	ID=tr862;Name=UL9-10-C1;Type=in3
JX898220.1	LoRTIA	mRNA	84716	88795	.	-	.	ID=tr863;Name=UL9-10-C2;Type=in3
JX898220.1	LoRTIA	mRNA	84716	89011	.	-	.	ID=tr864;Name=UL9-10-C3;Type=in3
JX898220.1	LoRTIA	mRNA	84716	89292	.	-	.	ID=tr865;Name=UL9-10-C4;Type=in3
JX898220.1	LoRTIA	mRNA	84716	89467	.	-	.	ID=tr866;Name=UL9-10-C5;Type=in3
JX898220.1	LoRTIA	mRNA	84716	89547	.	-	.	ID=tr867;Name=UL9-10-C6;Type=in3
JX898220.1	LoRTIA	mRNA	84716	89857	.	-	.	ID=tr868;Name=UL9-10-C7;Type=in3
JX898220.1	LoRTIA	mRNA	84716	90903	.	-	.	ID=tr869;Name=UL9-10-C8;Type=in3
JX898220.1	LoRTIA	mRNA	84753	86138	.	-	.	ID=tr95;Name=UL10-AT1;Type=in3
JX898220.1	LoRTIA	mRNA	84778	91009	.	+	.	ID=tr94;Name=UL10-9-8-C1;Type=in3
JX898220.1	LoRTIA	mRNA	85711	91009	.	+	.	ID=tr861;Name=UL9;Type=in3
JX898220.1	LoRTIA	mRNA	85711	90992	.	+	.	ID=tr870;Name=UL9-AT1;Type=in3
JX898220.1	LoRTIA	mRNA	87448	91009	.	+	.	ID=tr860;Name=UL8-L2;Type=in3
JX898220.1	LoRTIA	mRNA	87549	91009	.	+	.	ID=tr859;Name=UL8-L1;Type=in3
JX898220.1	LoRTIA	mRNA	88299	91009	.	+	.	ID=tr841;Name=UL8;Type=in3
JX898220.1	LoRTIA	mRNA	88299	90992	.	+	.	ID=tr857;Name=UL8-AT1;Type=in3
JX898220.1	LoRTIA	mRNA	88299	90911	.	+	.	ID=tr858;Name=UL8-AT2;Type=in3
JX898220.1	LoRTIA	mRNA	88769	91009	.	+	.	ID=tr842;Name=UL8.1;Type=in3
JX898220.1	LoRTIA	mRNA	89065	91009	.	+	.	ID=tr843;Name=UL8.2;Type=in3
JX898220.1	LoRTIA	mRNA	89065	90992	.	+	.	ID=tr844;Name=UL8.2.AT1;Type=in3
JX898220.1	LoRTIA	mRNA	89332	91009	.	+	.	ID=tr845;Name=UL8.3;Type=in3
JX898220.1	LoRTIA	mRNA	89410	91009	.	+	.	ID=tr846;Name=UL8.3-L1;Type=in3
JX898220.1	LoRTIA	mRNA	89488	91009	.	+	.	ID=tr847;Name=UL8.3-L2;Type=in3
JX898220.1	LoRTIA	mRNA	89569	97115	.	+	.	ID=tr826;Name=UL7-6-5-4;Type=in3
JX898220.1	LoRTIA	mRNA	89569	91009	.	+	.	ID=tr848;Name=UL8.4;Type=in3
JX898220.1	LoRTIA	mRNA	89569	90992	.	+	.	ID=tr849;Name=UL8.4-AT1;Type=in3
JX898220.1	LoRTIA	mRNA	89637	91009	.	+	.	ID=tr850;Name=UL8.4-L1;Type=in3
JX898220.1	LoRTIA	mRNA	89796	91009	.	+	.	ID=tr851;Name=UL8.4-L2;Type=in3
JX898220.1	LoRTIA	mRNA	89974	91009	.	+	.	ID=tr852;Name=UL8.4-L3;Type=in3
JX898220.1	LoRTIA	mRNA	90181	91009	.	+	.	ID=tr853;Name=UL8.4-L4;Type=in3
JX898220.1	LoRTIA	mRNA	90411	91009	.	+	.	ID=tr854;Name=UL8.4-L5;Type=in3
JX898220.1	LoRTIA	mRNA	90411	90992	.	+	.	ID=tr855;Name=UL8.4-L5-AT1;Type=in3
JX898220.1	LoRTIA	mRNA	90411	90911	.	+	.	ID=tr856;Name=UL8.4-L5-AT2;Type=in3
JX898220.1	LoRTIA	mRNA	90901	92093	.	-	.	ID=tr827;Name=UL7-AT1;Type=in3
JX898220.1	LoRTIA	mRNA	90918	99247	.	-	.	ID=tr278;Name=UL2-3-3.5-4-5-6-7-C1;Type=in3
JX898220.1	LoRTIA	mRNA	90918	97558	.	-	.	ID=tr387;Name=UL3.5-4-5-6-7-C1;Type=in3
JX898220.1	LoRTIA	mRNA	90918	97088	.	-	.	ID=tr612;Name=UL4-5-6-7-C1;Type=in3
JX898220.1	LoRTIA	mRNA	90918	93973	.	-	.	ID=tr805;Name=UL6-7;Type=in3
JX898220.1	LoRTIA	mRNA	90918	93996	.	-	.	ID=tr806;Name=UL6-7-L1;Type=in3
JX898220.1	LoRTIA	mRNA	90918	94162	.	-	.	ID=tr807;Name=UL6-7-L2;Type=in3
JX898220.1	LoRTIA	mRNA	90918	94273	.	-	.	ID=tr808;Name=UL6-7-L3;Type=in3
JX898220.1	LoRTIA	mRNA	90918	94836	.	-	.	ID=tr809;Name=UL6-7-L4;Type=in3
JX898220.1	LoRTIA	mRNA	90918	94898	.	-	.	ID=tr810;Name=UL6-7-L5;Type=in3
JX898220.1	LoRTIA	mRNA	90918	95142	.	-	.	ID=tr811;Name=UL6-7-L6;Type=in3
JX898220.1	LoRTIA	mRNA	90918	95543	.	-	.	ID=tr812;Name=UL6-7-L7;Type=in3
JX898220.1	LoRTIA	mRNA	90918	92093	.	-	.	ID=tr813;Name=UL7;Type=in3
JX898220.1	LoRTIA	mRNA	90918	91411	.	-	.	ID=tr814;Name=UL7.1;Type=in3
JX898220.1	LoRTIA	mRNA	90918	91473	.	-	.	ID=tr815;Name=UL7.2;Type=in3
JX898220.1	LoRTIA	mRNA	90918	91496	.	-	.	ID=tr816;Name=UL7.2-L1;Type=in3
JX898220.1	LoRTIA	mRNA	90918	91550	.	-	.	ID=tr817;Name=UL7.3;Type=in3
JX898220.1	LoRTIA	mRNA	90918	91589	.	-	.	ID=tr818;Name=UL7.3-L1;Type=in3
JX898220.1	LoRTIA	mRNA	90918	91633	.	-	.	ID=tr819;Name=UL7.4;Type=in3
JX898220.1	LoRTIA	mRNA	90918	91670	.	-	.	ID=tr820;Name=UL7.4-L1;Type=in3
JX898220.1	LoRTIA	mRNA	90918	91699	.	-	.	ID=tr821;Name=UL7.4-L2;Type=in3
JX898220.1	LoRTIA	mRNA	90918	91785	.	-	.	ID=tr822;Name=UL7.4-L3;Type=in3
JX898220.1	LoRTIA	mRNA	90918	91814	.	-	.	ID=tr823;Name=UL7.4-L4;Type=in3
JX898220.1	LoRTIA	mRNA	90918	91853	.	-	.	ID=tr824;Name=UL7.4-L5;Type=in3
JX898220.1	LoRTIA	mRNA	90918	91879	.	-	.	ID=tr825;Name=UL7.4-L6;Type=in3
JX898220.1	LoRTIA	mRNA	90918	92183	.	-	.	ID=tr829;Name=UL7-L1;Type=in3
JX898220.1	LoRTIA	mRNA	90918	93789	.	-	.	ID=tr830;Name=UL7-L10;Type=in3
JX898220.1	LoRTIA	mRNA	90918	93867	.	-	.	ID=tr831;Name=UL7-L11;Type=in3
JX898220.1	LoRTIA	mRNA	90918	92274	.	-	.	ID=tr832;Name=UL7-L2;Type=in3
JX898220.1	LoRTIA	mRNA	90918	92374	.	-	.	ID=tr833;Name=UL7-L3;Type=in3
JX898220.1	LoRTIA	mRNA	90918	92398	.	-	.	ID=tr834;Name=UL7-L4;Type=in3
JX898220.1	LoRTIA	mRNA	90918	92445	.	-	.	ID=tr835;Name=UL7-L5;Type=in3
JX898220.1	LoRTIA	mRNA	90918	92591	.	-	.	ID=tr836;Name=UL7-L6;Type=in3
JX898220.1	LoRTIA	mRNA	90918	92609	.	-	.	ID=tr837;Name=UL7-L7;Type=in3
JX898220.1	LoRTIA	mRNA	90918	92854	.	-	.	ID=tr838;Name=UL7-L8;Type=in3
JX898220.1	LoRTIA	mRNA	90918	93699	.	-	.	ID=tr839;Name=UL7-L9;Type=in3
JX898220.1	LoRTIA	mRNA	90918	91970	.	-	.	ID=tr840;Name=UL7-S1;Type=in3
JX898220.1	LoRTIA	mRNA	90953	92093	.	-	.	ID=tr828;Name=UL7-AT1;Type=in3
JX898220.1	LoRTIA	mRNA	91601	97115	.	+	.	ID=tr803;Name=UL6-5-4-C1;Type=in3
JX898220.1	LoRTIA	mRNA	91601	96616	.	+	.	ID=tr804;Name=UL6-5-C1;Type=in3
JX898220.1	LoRTIA	mRNA	92699	97115	.	+	.	ID=tr785;Name=UL5-4-L1;Type=in3
JX898220.1	LoRTIA	mRNA	92699	96616	.	+	.	ID=tr800;Name=UL5-L1;Type=in3
JX898220.1	LoRTIA	mRNA	93038	97115	.	+	.	ID=tr790;Name=UL5-4-L2;Type=in3
JX898220.1	LoRTIA	mRNA	93038	96616	.	+	.	ID=tr801;Name=UL5-L2;Type=in3
JX898220.1	LoRTIA	mRNA	93713	97115	.	+	.	ID=tr792;Name=UL5-4-L3;Type=in3
JX898220.1	LoRTIA	mRNA	93713	96616	.	+	.	ID=tr802;Name=UL5-L3;Type=in3
JX898220.1	LoRTIA	mRNA	93921	96616	.	+	.	ID=tr704;Name=UL5;Type=in3
JX898220.1	LoRTIA	mRNA	93921	97115	.	+	.	ID=tr764;Name=UL5-4;Type=in3
JX898220.1	LoRTIA	mRNA	94325	97115	.	+	.	ID=tr691;Name=UL4-L1;Type=in3
JX898220.1	LoRTIA	mRNA	94325	96616	.	+	.	ID=tr705;Name=UL5.1;Type=in3
JX898220.1	LoRTIA	mRNA	94972	97115	.	+	.	ID=tr697;Name=UL4-L2;Type=in3
JX898220.1	LoRTIA	mRNA	94972	96616	.	+	.	ID=tr706;Name=UL5.2;Type=in3
JX898220.1	LoRTIA	mRNA	94989	96616	.	+	.	ID=tr707;Name=UL5.2-S1;Type=in3
JX898220.1	LoRTIA	mRNA	95069	97115	.	+	.	ID=tr698;Name=UL4-L4;Type=in3
JX898220.1	LoRTIA	mRNA	95069	96616	.	+	.	ID=tr708;Name=UL5.2-S2;Type=in3
JX898220.1	LoRTIA	mRNA	95279	97115	.	+	.	ID=tr699;Name=UL4-L5;Type=in3
JX898220.1	LoRTIA	mRNA	95279	96616	.	+	.	ID=tr709;Name=UL5.3;Type=in3
JX898220.1	LoRTIA	mRNA	95314	97115	.	+	.	ID=tr700;Name=UL4-L6;Type=in3
JX898220.1	LoRTIA	mRNA	95314	96616	.	+	.	ID=tr710;Name=UL5.3-S1;Type=in3
JX898220.1	LoRTIA	mRNA	95455	97115	.	+	.	ID=tr701;Name=UL4-L7;Type=in3
JX898220.1	LoRTIA	mRNA	95455	96616	.	+	.	ID=tr711;Name=UL5.3-S2;Type=in3
JX898220.1	LoRTIA	mRNA	95488	97115	.	+	.	ID=tr702;Name=UL4-L8;Type=in3
JX898220.1	LoRTIA	mRNA	95488	96616	.	+	.	ID=tr712;Name=UL5.3-S3;Type=in3
JX898220.1	LoRTIA	mRNA	95884	97115	.	+	.	ID=tr703;Name=UL4-L9;Type=in3
JX898220.1	LoRTIA	mRNA	95884	96616	.	+	.	ID=tr713;Name=UL5.4;Type=in3
JX898220.1	LoRTIA	mRNA	95977	97115	.	+	.	ID=tr692;Name=UL4-L10;Type=in3
JX898220.1	LoRTIA	mRNA	95977	96616	.	+	.	ID=tr714;Name=UL5.4-L1;Type=in3
JX898220.1	LoRTIA	mRNA	96036	97115	.	+	.	ID=tr693;Name=UL4-L11;Type=in3
JX898220.1	LoRTIA	mRNA	96036	96616	.	+	.	ID=tr715;Name=UL5.5;Type=in3
JX898220.1	LoRTIA	mRNA	96100	97115	.	+	.	ID=tr694;Name=UL4-L12;Type=in3
JX898220.1	LoRTIA	mRNA	96100	96616	.	+	.	ID=tr716;Name=UL5.6;Type=in3
JX898220.1	LoRTIA	mRNA	96166	97115	.	+	.	ID=tr695;Name=UL4-L13;Type=in3
JX898220.1	LoRTIA	mRNA	96244	97115	.	+	.	ID=tr696;Name=UL4-L14;Type=in3
JX898220.1	LoRTIA	mRNA	96481	97115	.	+	.	ID=tr499;Name=UL4;Type=in3
JX898220.1	LoRTIA	mRNA	96481	97088	.	+	.	ID=tr690;Name=UL4-AT1;Type=in3
JX898220.1	LoRTIA	mRNA	96537	97115	.	+	.	ID=tr500;Name=UL4.5;Type=in3
JX898220.1	LoRTIA	mRNA	96610	97115	.	+	.	ID=tr501;Name=UL4.5-S1;Type=in3
JX898220.1	LoRTIA	mRNA	97095	99602	.	-	.	ID=tr122;Name=UL1-2-3-3.5;Type=in3
JX898220.1	LoRTIA	mRNA	97095	99826	.	-	.	ID=tr124;Name=UL1-2-3-3.5-L1;Type=in3
JX898220.1	LoRTIA	mRNA	97095	100177	.	-	.	ID=tr125;Name=UL1-2-3-3.5-L2;Type=in3
JX898220.1	LoRTIA	mRNA	97095	100436	.	-	.	ID=tr126;Name=UL1-2-3-3.5-L3;Type=in3
JX898220.1	LoRTIA	mRNA	97095	99575	.	-	.	ID=tr127;Name=UL1-2-3-3.5-S1;Type=in3
JX898220.1	LoRTIA	mRNA	97095	99247	.	-	.	ID=tr277;Name=UL2-3-3.5;Type=in3
JX898220.1	LoRTIA	mRNA	97095	99162	.	-	.	ID=tr384;Name=UL2-S1;Type=in3
JX898220.1	LoRTIA	mRNA	97095	98846	.	-	.	ID=tr385;Name=UL2-S2;Type=in3
JX898220.1	LoRTIA	mRNA	97095	97558	.	-	.	ID=tr386;Name=UL3.5;Type=in3
JX898220.1	LoRTIA	mRNA	97095	97907	.	-	.	ID=tr389;Name=UL3.5-L1;Type=in3
JX898220.1	LoRTIA	mRNA	97095	98014	.	-	.	ID=tr390;Name=UL3.5-L2;Type=in3
JX898220.1	LoRTIA	mRNA	97095	98163	.	-	.	ID=tr416;Name=UL3-3.5;Type=in3
JX898220.1	LoRTIA	mRNA	97095	98336	.	-	.	ID=tr418;Name=UL3-3.5-L1;Type=in3
JX898220.1	LoRTIA	mRNA	97095	98362	.	-	.	ID=tr419;Name=UL3-3.5-L2;Type=in3
JX898220.1	LoRTIA	mRNA	97095	98462	.	-	.	ID=tr420;Name=UL3-3.5-L3;Type=in3
JX898220.1	LoRTIA	mRNA	97095	98490	.	-	.	ID=tr421;Name=UL3-3.5-L4;Type=in3
JX898220.1	LoRTIA	mRNA	97133	99602	.	-	.	ID=tr123;Name=UL1-2-3-3.5-AT1;Type=in3
JX898220.1	LoRTIA	mRNA	97133	99247	.	-	.	ID=tr279;Name=UL2-3-3.5-AT1;Type=in3
JX898220.1	LoRTIA	mRNA	97133	97558	.	-	.	ID=tr388;Name=UL3.5-AT1;Type=in3
JX898220.1	LoRTIA	mRNA	97133	98163	.	-	.	ID=tr417;Name=UL3-3.5-AT1;Type=in3
JX898220.1	LoRTIA	mRNA	97613	100385	.	+	.	ID=tr251;Name=UL2-1-0.7-0.5-C1;Type=in3
JX898220.1	LoRTIA	mRNA	98513	100385	.	+	.	ID=tr91;Name=UL1-0.7-0.5-C1;Type=in3
JX898220.1	LoRTIA	mRNA	98648	100385	.	+	.	ID=tr92;Name=UL1-0.7-0.5-C3;Type=in3
JX898220.1	LoRTIA	mRNA	98919	100385	.	+	.	ID=tr93;Name=UL1-0.7-0.5-C5;Type=in3
JX898220.1	LoRTIA	mRNA	99301	100385	.	+	.	ID=tr76;Name=UL0.7-0.5-L1;Type=in3
JX898220.1	LoRTIA	mRNA	99409	100385	.	+	.	ID=tr74;Name=UL0.7-0.5;Type=in3
JX898220.1	LoRTIA	mRNA	99409	100681	.	+	.	ID=tr75;Name=UL0.7-0.5-AT1;Type=in3
JX898220.1	LoRTIA	mRNA	99466	100385	.	+	.	ID=tr77;Name=UL0.7-0.5-S1;Type=in3
JX898220.1	LoRTIA	mRNA	99655	100385	.	+	.	ID=tr72;Name=UL0.5;Type=in3
JX898220.1	LoRTIA	mRNA	99655	100681	.	+	.	ID=tr73;Name=UL0.5-AT;Type=in3
JX898220.1	LoRTIA	exon	100687	102953	.	-	.	ID=exon1;Parent=tr7;Name=BICP0-SP1;Type=in3
JX898220.1	LoRTIA	exon	100687	102950	.	-	.	ID=exon3;Parent=tr8;Name=BICP0-SP2;Type=in3
JX898220.1	LoRTIA	mRNA	100687	102962	.	-	.	ID=tr1;Name=BICP0;Type=in3
JX898220.1	LoRTIA	mRNA	100687	102431	.	-	.	ID=tr2;Name=BICP0.4;Type=in3
JX898220.1	LoRTIA	mRNA	100687	101230	.	-	.	ID=tr3;Name=BICP0.5;Type=in3
JX898220.1	LoRTIA	mRNA	100687	101351	.	-	.	ID=tr4;Name=BICP0.5-L1;Type=in3
JX898220.1	LoRTIA	mRNA	100687	103837	.	-	.	ID=tr5;Name=BICP0-L1;Type=in3
JX898220.1	LoRTIA	mRNA	100687	100872	.	-	.	ID=tr9;Name=BICP0-TR1;Type=in3
JX898220.1	LoRTIA	mRNA	100687	108790	.	-	.	ID=tr7;Name=BICP0-SP1;Type=in3
JX898220.1	LoRTIA	mRNA	100687	108790	.	-	.	ID=tr8;Name=BICP0-SP2;Type=in3
JX898220.1	LoRTIA	mRNA	101550	102962	.	-	.	ID=tr6;Name=BICP0-NC1;Type=in3
JX898220.1	LoRTIA	exon	103841	107967	.	-	.	ID=exon99;Parent=tr61;Name=BICP4-SP1;Type=in3
JX898220.1	LoRTIA	mRNA	103841	104777	.	-	.	ID=tr52;Name=BICP4.5;Type=in3
JX898220.1	LoRTIA	mRNA	103841	105310	.	-	.	ID=tr53;Name=BICP4.6;Type=in3
JX898220.1	LoRTIA	mRNA	103841	105526	.	-	.	ID=tr54;Name=BICP4.7;Type=in3
JX898220.1	LoRTIA	mRNA	103841	108790	.	-	.	ID=tr61;Name=BICP4-SP1;Type=in3
JX898220.1	LoRTIA	exon	105676	107967	.	-	.	ID=exon91;Parent=tr56;Name=BICP4-NC2;Type=in3
JX898220.1	LoRTIA	mRNA	105676	108790	.	-	.	ID=tr56;Name=BICP4-NC2;Type=in3
JX898220.1	LoRTIA	exon	105737	107967	.	-	.	ID=exon93;Parent=tr57;Name=BICP4-NC4;Type=in3
JX898220.1	LoRTIA	mRNA	105737	108790	.	-	.	ID=tr57;Name=BICP4-NC4;Type=in3
JX898220.1	LoRTIA	exon	105778	107967	.	-	.	ID=exon95;Parent=tr59;Name=BICP4-NC7;Type=in3
JX898220.1	LoRTIA	mRNA	105778	108790	.	-	.	ID=tr58;Name=BICP4-NC6;Type=in3
JX898220.1	LoRTIA	mRNA	105778	108790	.	-	.	ID=tr59;Name=BICP4-NC7;Type=in3
JX898220.1	LoRTIA	exon	105790	107967	.	-	.	ID=exon97;Parent=tr60;Name=BICP4-NC9;Type=in3
JX898220.1	LoRTIA	mRNA	105790	108790	.	-	.	ID=tr60;Name=BICP4-NC9;Type=in3
JX898220.1	LoRTIA	mRNA	108347	108790	.	-	.	ID=tr55;Name=BICP4-NC12;Type=in3
JX898220.1	LoRTIA	exon	108438	108790	.	-	.	ID=exon2;Parent=tr7;Name=BICP0-SP1;Type=in3
JX898220.1	LoRTIA	exon	108438	108790	.	-	.	ID=exon4;Parent=tr8;Name=BICP0-SP2;Type=in3
JX898220.1	LoRTIA	exon	108438	108790	.	-	.	ID=exon92;Parent=tr56;Name=BICP4-NC2;Type=in3
JX898220.1	LoRTIA	exon	108438	108790	.	-	.	ID=exon94;Parent=tr57;Name=BICP4-NC4;Type=in3
JX898220.1	LoRTIA	exon	108438	108790	.	-	.	ID=exon96;Parent=tr59;Name=BICP4-NC7;Type=in3
JX898220.1	LoRTIA	exon	108438	108790	.	-	.	ID=exon98;Parent=tr60;Name=BICP4-NC9;Type=in3
JX898220.1	LoRTIA	exon	108438	108790	.	-	.	ID=exon100;Parent=tr61;Name=BICP4-SP1;Type=in3
JX898220.1	LoRTIA	mRNA	110429	111432	.	-	.	ID=tr71;Name=ORIS-RNA2;Type=in3
JX898220.1	LoRTIA	exon	111666	112076	.	+	.	ID=exon5;Parent=tr13;Name=BICP22-L2-SP5;Type=in3
JX898220.1	LoRTIA	exon	111666	111898	.	+	.	ID=exon9;Parent=tr16;Name=BICP22-L3-SP2;Type=in3
JX898220.1	LoRTIA	mRNA	111666	113888	.	+	.	ID=tr13;Name=BICP22-L2-SP5;Type=in3
JX898220.1	LoRTIA	mRNA	111666	113888	.	+	.	ID=tr16;Name=BICP22-L3-SP2;Type=in3
JX898220.1	LoRTIA	exon	111774	112076	.	+	.	ID=exon14;Parent=tr17;Name=BICP22-L3-SP5;Type=in3
JX898220.1	LoRTIA	exon	111774	112283	.	+	.	ID=exon18;Parent=tr18;Name=BICP22-L3-SP8;Type=in3
JX898220.1	LoRTIA	mRNA	111774	113888	.	+	.	ID=tr14;Name=BICP22-L3;Type=in3
JX898220.1	LoRTIA	mRNA	111774	113888	.	+	.	ID=tr17;Name=BICP22-L3-SP5;Type=in3
JX898220.1	LoRTIA	mRNA	111774	113888	.	+	.	ID=tr18;Name=BICP22-L3-SP8;Type=in3
JX898220.1	LoRTIA	exon	111828	111898	.	+	.	ID=exon21;Parent=tr20;Name=BICP22-NC2-SP1;Type=in3
JX898220.1	LoRTIA	exon	111828	111898	.	+	.	ID=exon24;Parent=tr21;Name=BICP22-NC2-SP2;Type=in3
JX898220.1	LoRTIA	exon	111828	112076	.	+	.	ID=exon28;Parent=tr22;Name=BICP22-NC2-SP3;Type=in3
JX898220.1	LoRTIA	exon	111828	111898	.	+	.	ID=exon31;Parent=tr23;Name=BICP22-NC2-SP4;Type=in3
JX898220.1	LoRTIA	exon	111828	111898	.	+	.	ID=exon41;Parent=tr31;Name=BICP22-SP1;Type=in3
JX898220.1	LoRTIA	exon	111828	112570	.	+	.	ID=exon45;Parent=tr32;Name=BICP22-SP10;Type=in3
JX898220.1	LoRTIA	exon	111828	112283	.	+	.	ID=exon47;Parent=tr33;Name=BICP22-SP12;Type=in3
JX898220.1	LoRTIA	exon	111828	111898	.	+	.	ID=exon49;Parent=tr34;Name=BICP22-SP14;Type=in3
JX898220.1	LoRTIA	exon	111828	112076	.	+	.	ID=exon53;Parent=tr35;Name=BICP22-SP16;Type=in3
JX898220.1	LoRTIA	exon	111828	111898	.	+	.	ID=exon56;Parent=tr36;Name=BICP22-SP17;Type=in3
JX898220.1	LoRTIA	exon	111828	111898	.	+	.	ID=exon61;Parent=tr37;Name=BICP22-SP2;Type=in3
JX898220.1	LoRTIA	exon	111828	111898	.	+	.	ID=exon66;Parent=tr38;Name=BICP22-SP3;Type=in3
JX898220.1	LoRTIA	exon	111828	111898	.	+	.	ID=exon71;Parent=tr39;Name=BICP22-SP4;Type=in3
JX898220.1	LoRTIA	exon	111828	112076	.	+	.	ID=exon74;Parent=tr40;Name=BICP22-SP5;Type=in3
JX898220.1	LoRTIA	exon	111828	111898	.	+	.	ID=exon78;Parent=tr41;Name=BICP22-SP6;Type=in3
JX898220.1	LoRTIA	exon	111828	112076	.	+	.	ID=exon82;Parent=tr42;Name=BICP22-SP7;Type=in3
JX898220.1	LoRTIA	exon	111828	112283	.	+	.	ID=exon85;Parent=tr43;Name=BICP22-SP8;Type=in3
JX898220.1	LoRTIA	exon	111828	111898	.	+	.	ID=exon88;Parent=tr44;Name=BICP22-SP9;Type=in3
JX898220.1	LoRTIA	mRNA	111828	113888	.	+	.	ID=tr15;Name=BICP22-L3;Type=in3
JX898220.1	LoRTIA	mRNA	111828	112775	.	+	.	ID=tr19;Name=BICP22-NC2;Type=in3
JX898220.1	LoRTIA	mRNA	111828	112047	.	+	.	ID=tr24;Name=BICP22-NC4;Type=in3
JX898220.1	LoRTIA	mRNA	111828	112775	.	+	.	ID=tr20;Name=BICP22-NC2-SP1;Type=in3
JX898220.1	LoRTIA	mRNA	111828	112775	.	+	.	ID=tr21;Name=BICP22-NC2-SP2;Type=in3
JX898220.1	LoRTIA	mRNA	111828	112775	.	+	.	ID=tr22;Name=BICP22-NC2-SP3;Type=in3
JX898220.1	LoRTIA	mRNA	111828	112775	.	+	.	ID=tr23;Name=BICP22-NC2-SP4;Type=in3
JX898220.1	LoRTIA	mRNA	111828	113888	.	+	.	ID=tr31;Name=BICP22-SP1;Type=in3
JX898220.1	LoRTIA	mRNA	111828	113888	.	+	.	ID=tr32;Name=BICP22-SP10;Type=in3
JX898220.1	LoRTIA	mRNA	111828	113888	.	+	.	ID=tr33;Name=BICP22-SP12;Type=in3
JX898220.1	LoRTIA	mRNA	111828	113888	.	+	.	ID=tr34;Name=BICP22-SP14;Type=in3
JX898220.1	LoRTIA	mRNA	111828	113888	.	+	.	ID=tr35;Name=BICP22-SP16;Type=in3
JX898220.1	LoRTIA	mRNA	111828	113888	.	+	.	ID=tr36;Name=BICP22-SP17;Type=in3
JX898220.1	LoRTIA	mRNA	111828	113888	.	+	.	ID=tr37;Name=BICP22-SP2;Type=in3
JX898220.1	LoRTIA	mRNA	111828	113888	.	+	.	ID=tr38;Name=BICP22-SP3;Type=in3
JX898220.1	LoRTIA	mRNA	111828	113888	.	+	.	ID=tr39;Name=BICP22-SP4;Type=in3
JX898220.1	LoRTIA	mRNA	111828	113888	.	+	.	ID=tr40;Name=BICP22-SP5;Type=in3
JX898220.1	LoRTIA	mRNA	111828	113888	.	+	.	ID=tr41;Name=BICP22-SP6;Type=in3
JX898220.1	LoRTIA	mRNA	111828	113888	.	+	.	ID=tr42;Name=BICP22-SP7;Type=in3
JX898220.1	LoRTIA	mRNA	111828	113888	.	+	.	ID=tr43;Name=BICP22-SP8;Type=in3
JX898220.1	LoRTIA	mRNA	111828	113888	.	+	.	ID=tr44;Name=BICP22-SP9;Type=in3
JX898220.1	LoRTIA	mRNA	111941	112342	.	-	.	ID=tr10;Name=BICP22-AS1;Type=in3
JX898220.1	LoRTIA	mRNA	111941	112491	.	-	.	ID=tr11;Name=BICP22-AS4;Type=in3
JX898220.1	LoRTIA	exon	112012	112076	.	+	.	ID=exon10;Parent=tr16;Name=BICP22-L3-SP2;Type=in3
JX898220.1	LoRTIA	exon	112012	112094	.	+	.	ID=exon22;Parent=tr20;Name=BICP22-NC2-SP1;Type=in3
JX898220.1	LoRTIA	exon	112012	112076	.	+	.	ID=exon25;Parent=tr21;Name=BICP22-NC2-SP2;Type=in3
JX898220.1	LoRTIA	exon	112012	112283	.	+	.	ID=exon32;Parent=tr23;Name=BICP22-NC2-SP4;Type=in3
JX898220.1	LoRTIA	exon	112012	112283	.	+	.	ID=exon42;Parent=tr31;Name=BICP22-SP1;Type=in3
JX898220.1	LoRTIA	exon	112012	112094	.	+	.	ID=exon50;Parent=tr34;Name=BICP22-SP14;Type=in3
JX898220.1	LoRTIA	exon	112012	112094	.	+	.	ID=exon57;Parent=tr36;Name=BICP22-SP17;Type=in3
JX898220.1	LoRTIA	exon	112012	112076	.	+	.	ID=exon62;Parent=tr37;Name=BICP22-SP2;Type=in3
JX898220.1	LoRTIA	exon	112012	112094	.	+	.	ID=exon67;Parent=tr38;Name=BICP22-SP3;Type=in3
JX898220.1	LoRTIA	exon	112012	112570	.	+	.	ID=exon72;Parent=tr39;Name=BICP22-SP4;Type=in3
JX898220.1	LoRTIA	exon	112012	112076	.	+	.	ID=exon79;Parent=tr41;Name=BICP22-SP6;Type=in3
JX898220.1	LoRTIA	exon	112012	112283	.	+	.	ID=exon89;Parent=tr44;Name=BICP22-SP9;Type=in3
JX898220.1	LoRTIA	exon	112146	112570	.	+	.	ID=exon34;Parent=tr25;Name=BICP22-S2-SP10;Type=in3
JX898220.1	LoRTIA	exon	112146	112283	.	+	.	ID=exon36;Parent=tr26;Name=BICP22-S2-SP12;Type=in3
JX898220.1	LoRTIA	exon	112146	112283	.	+	.	ID=exon38;Parent=tr27;Name=BICP22-S2-SP3;Type=in3
JX898220.1	LoRTIA	mRNA	112146	113888	.	+	.	ID=tr12;Name=BICP22-L2;Type=in3
JX898220.1	LoRTIA	mRNA	112146	113888	.	+	.	ID=tr25;Name=BICP22-S2-SP10;Type=in3
JX898220.1	LoRTIA	mRNA	112146	113888	.	+	.	ID=tr26;Name=BICP22-S2-SP12;Type=in3
JX898220.1	LoRTIA	mRNA	112146	113888	.	+	.	ID=tr27;Name=BICP22-S2-SP3;Type=in3
JX898220.1	LoRTIA	exon	112211	112283	.	+	.	ID=exon6;Parent=tr13;Name=BICP22-L2-SP5;Type=in3
JX898220.1	LoRTIA	exon	112211	112283	.	+	.	ID=exon11;Parent=tr16;Name=BICP22-L3-SP2;Type=in3
JX898220.1	LoRTIA	exon	112211	112283	.	+	.	ID=exon15;Parent=tr17;Name=BICP22-L3-SP5;Type=in3
JX898220.1	LoRTIA	exon	112211	112775	.	+	.	ID=exon23;Parent=tr20;Name=BICP22-NC2-SP1;Type=in3
JX898220.1	LoRTIA	exon	112211	112283	.	+	.	ID=exon26;Parent=tr21;Name=BICP22-NC2-SP2;Type=in3
JX898220.1	LoRTIA	exon	112211	112283	.	+	.	ID=exon29;Parent=tr22;Name=BICP22-NC2-SP3;Type=in3
JX898220.1	LoRTIA	exon	112211	112283	.	+	.	ID=exon51;Parent=tr34;Name=BICP22-SP14;Type=in3
JX898220.1	LoRTIA	exon	112211	112283	.	+	.	ID=exon54;Parent=tr35;Name=BICP22-SP16;Type=in3
JX898220.1	LoRTIA	exon	112211	112283	.	+	.	ID=exon58;Parent=tr36;Name=BICP22-SP17;Type=in3
JX898220.1	LoRTIA	exon	112211	112283	.	+	.	ID=exon63;Parent=tr37;Name=BICP22-SP2;Type=in3
JX898220.1	LoRTIA	exon	112211	112283	.	+	.	ID=exon68;Parent=tr38;Name=BICP22-SP3;Type=in3
JX898220.1	LoRTIA	exon	112211	112283	.	+	.	ID=exon75;Parent=tr40;Name=BICP22-SP5;Type=in3
JX898220.1	LoRTIA	exon	112211	112570	.	+	.	ID=exon80;Parent=tr41;Name=BICP22-SP6;Type=in3
JX898220.1	LoRTIA	exon	112211	112570	.	+	.	ID=exon83;Parent=tr42;Name=BICP22-SP7;Type=in3
JX898220.1	LoRTIA	exon	112503	112570	.	+	.	ID=exon7;Parent=tr13;Name=BICP22-L2-SP5;Type=in3
JX898220.1	LoRTIA	exon	112503	112570	.	+	.	ID=exon12;Parent=tr16;Name=BICP22-L3-SP2;Type=in3
JX898220.1	LoRTIA	exon	112503	112570	.	+	.	ID=exon16;Parent=tr17;Name=BICP22-L3-SP5;Type=in3
JX898220.1	LoRTIA	exon	112503	112570	.	+	.	ID=exon19;Parent=tr18;Name=BICP22-L3-SP8;Type=in3
JX898220.1	LoRTIA	exon	112503	112775	.	+	.	ID=exon27;Parent=tr21;Name=BICP22-NC2-SP2;Type=in3
JX898220.1	LoRTIA	exon	112503	112775	.	+	.	ID=exon30;Parent=tr22;Name=BICP22-NC2-SP3;Type=in3
JX898220.1	LoRTIA	exon	112503	112775	.	+	.	ID=exon33;Parent=tr23;Name=BICP22-NC2-SP4;Type=in3
JX898220.1	LoRTIA	exon	112503	113888	.	+	.	ID=exon37;Parent=tr26;Name=BICP22-S2-SP12;Type=in3
JX898220.1	LoRTIA	exon	112503	112570	.	+	.	ID=exon39;Parent=tr27;Name=BICP22-S2-SP3;Type=in3
JX898220.1	LoRTIA	exon	112503	112570	.	+	.	ID=exon43;Parent=tr31;Name=BICP22-SP1;Type=in3
JX898220.1	LoRTIA	exon	112503	113888	.	+	.	ID=exon48;Parent=tr33;Name=BICP22-SP12;Type=in3
JX898220.1	LoRTIA	exon	112503	113888	.	+	.	ID=exon52;Parent=tr34;Name=BICP22-SP14;Type=in3
JX898220.1	LoRTIA	exon	112503	113888	.	+	.	ID=exon55;Parent=tr35;Name=BICP22-SP16;Type=in3
JX898220.1	LoRTIA	exon	112503	112570	.	+	.	ID=exon64;Parent=tr37;Name=BICP22-SP2;Type=in3
JX898220.1	LoRTIA	exon	112503	112570	.	+	.	ID=exon69;Parent=tr38;Name=BICP22-SP3;Type=in3
JX898220.1	LoRTIA	exon	112503	112570	.	+	.	ID=exon76;Parent=tr40;Name=BICP22-SP5;Type=in3
JX898220.1	LoRTIA	exon	112503	112570	.	+	.	ID=exon86;Parent=tr43;Name=BICP22-SP8;Type=in3
JX898220.1	LoRTIA	exon	112503	113888	.	+	.	ID=exon90;Parent=tr44;Name=BICP22-SP9;Type=in3
JX898220.1	LoRTIA	exon	112525	112570	.	+	.	ID=exon59;Parent=tr36;Name=BICP22-SP17;Type=in3
JX898220.1	LoRTIA	mRNA	112776	113888	.	+	.	ID=tr28;Name=BICP22-S4;Type=in3
JX898220.1	LoRTIA	mRNA	112810	113888	.	+	.	ID=tr29;Name=BICP22-S6;Type=in3
JX898220.1	LoRTIA	mRNA	112864	113888	.	+	.	ID=tr30;Name=BICP22-S7;Type=in3
JX898220.1	LoRTIA	exon	112866	113888	.	+	.	ID=exon8;Parent=tr13;Name=BICP22-L2-SP5;Type=in3
JX898220.1	LoRTIA	exon	112866	113888	.	+	.	ID=exon13;Parent=tr16;Name=BICP22-L3-SP2;Type=in3
JX898220.1	LoRTIA	exon	112866	113888	.	+	.	ID=exon17;Parent=tr17;Name=BICP22-L3-SP5;Type=in3
JX898220.1	LoRTIA	exon	112866	113888	.	+	.	ID=exon20;Parent=tr18;Name=BICP22-L3-SP8;Type=in3
JX898220.1	LoRTIA	exon	112866	113888	.	+	.	ID=exon35;Parent=tr25;Name=BICP22-S2-SP10;Type=in3
JX898220.1	LoRTIA	exon	112866	113888	.	+	.	ID=exon40;Parent=tr27;Name=BICP22-S2-SP3;Type=in3
JX898220.1	LoRTIA	exon	112866	113888	.	+	.	ID=exon44;Parent=tr31;Name=BICP22-SP1;Type=in3
JX898220.1	LoRTIA	exon	112866	113888	.	+	.	ID=exon46;Parent=tr32;Name=BICP22-SP10;Type=in3
JX898220.1	LoRTIA	exon	112866	113888	.	+	.	ID=exon60;Parent=tr36;Name=BICP22-SP17;Type=in3
JX898220.1	LoRTIA	exon	112866	113888	.	+	.	ID=exon65;Parent=tr37;Name=BICP22-SP2;Type=in3
JX898220.1	LoRTIA	exon	112866	113888	.	+	.	ID=exon70;Parent=tr38;Name=BICP22-SP3;Type=in3
JX898220.1	LoRTIA	exon	112866	113888	.	+	.	ID=exon73;Parent=tr39;Name=BICP22-SP4;Type=in3
JX898220.1	LoRTIA	exon	112866	113888	.	+	.	ID=exon77;Parent=tr40;Name=BICP22-SP5;Type=in3
JX898220.1	LoRTIA	exon	112866	113888	.	+	.	ID=exon81;Parent=tr41;Name=BICP22-SP6;Type=in3
JX898220.1	LoRTIA	exon	112866	113888	.	+	.	ID=exon84;Parent=tr42;Name=BICP22-SP7;Type=in3
JX898220.1	LoRTIA	exon	112866	113888	.	+	.	ID=exon87;Parent=tr43;Name=BICP22-SP8;Type=in3
JX898220.1	LoRTIA	mRNA	112962	113888	.	+	.	ID=tr45;Name=BICP22-TR1;Type=in3
JX898220.1	LoRTIA	mRNA	113001	113888	.	+	.	ID=tr46;Name=BICP22-TR2;Type=in3
JX898220.1	LoRTIA	mRNA	113160	113888	.	+	.	ID=tr47;Name=BICP22-TR3;Type=in3
JX898220.1	LoRTIA	mRNA	113267	113888	.	+	.	ID=tr48;Name=BICP22-TR4;Type=in3
JX898220.1	LoRTIA	mRNA	113367	113888	.	+	.	ID=tr51;Name=BICP22-TR7;Type=in3
JX898220.1	LoRTIA	mRNA	113409	113888	.	+	.	ID=tr49;Name=BICP22-TR5;Type=in3
JX898220.1	LoRTIA	mRNA	113577	113888	.	+	.	ID=tr50;Name=BICP22-TR6;Type=in3
JX898220.1	LoRTIA	mRNA	114053	114898	.	-	.	ID=tr871;Name=US1.67;Type=in3
JX898220.1	LoRTIA	mRNA	114053	114423	.	-	.	ID=tr872;Name=US1.67.1;Type=in3
JX898220.1	LoRTIA	mRNA	114053	114516	.	-	.	ID=tr873;Name=US1.67.1-L1;Type=in3
JX898220.1	LoRTIA	mRNA	114053	114608	.	-	.	ID=tr874;Name=US1.67.1-L2;Type=in3
JX898220.1	LoRTIA	mRNA	114053	114687	.	-	.	ID=tr875;Name=US1.67.1-L3;Type=in3
JX898220.1	LoRTIA	mRNA	114053	114710	.	-	.	ID=tr876;Name=US1.67.2-L1;Type=in3
JX898220.1	LoRTIA	mRNA	114053	114765	.	-	.	ID=tr877;Name=US1.67.2-L2;Type=in3
JX898220.1	LoRTIA	mRNA	114053	115018	.	-	.	ID=tr880;Name=US1.67-L1;Type=in3
JX898220.1	LoRTIA	mRNA	114053	115166	.	-	.	ID=tr881;Name=US1.67-L2;Type=in3
JX898220.1	LoRTIA	mRNA	114053	115251	.	-	.	ID=tr882;Name=US2-1.67;Type=in3
JX898220.1	LoRTIA	mRNA	114053	115401	.	-	.	ID=tr883;Name=US2-1.67-L1;Type=in3
JX898220.1	LoRTIA	mRNA	114053	115510	.	-	.	ID=tr884;Name=US2-1.67-L2;Type=in3
JX898220.1	LoRTIA	mRNA	114053	115584	.	-	.	ID=tr885;Name=US2-1.67-L3;Type=in3
JX898220.1	LoRTIA	mRNA	114053	115701	.	-	.	ID=tr886;Name=US2-1.67-L4;Type=in3
JX898220.1	LoRTIA	mRNA	114053	115752	.	-	.	ID=tr887;Name=US2-1.67-L5;Type=in3
JX898220.1	LoRTIA	mRNA	114053	115857	.	-	.	ID=tr888;Name=US2-1.67-L6;Type=in3
JX898220.1	LoRTIA	mRNA	114053	116914	.	-	.	ID=tr889;Name=US2-1.67-L7;Type=in3
JX898220.1	LoRTIA	mRNA	114053	117129	.	-	.	ID=tr897;Name=US3-2-1.67-C1;Type=in3
JX898220.1	LoRTIA	mRNA	114053	117406	.	-	.	ID=tr898;Name=US3-2-1.67-C2;Type=in3
JX898220.1	LoRTIA	mRNA	114053	117577	.	-	.	ID=tr899;Name=US3-2-1.67-C3;Type=in3
JX898220.1	LoRTIA	mRNA	114053	117613	.	-	.	ID=tr900;Name=US3-2-1.67-C4;Type=in3
JX898220.1	LoRTIA	mRNA	114053	117730	.	-	.	ID=tr901;Name=US3-2-1.67-C5;Type=in3
JX898220.1	LoRTIA	mRNA	114053	117926	.	-	.	ID=tr902;Name=US3-2-1.67-C6;Type=in3
JX898220.1	LoRTIA	mRNA	114053	118111	.	-	.	ID=tr903;Name=US3-2-1.67-C7;Type=in3
JX898220.1	LoRTIA	mRNA	114053	118612	.	-	.	ID=tr929;Name=US4-3-2-1.67-C1;Type=in3
JX898220.1	LoRTIA	mRNA	114053	118734	.	-	.	ID=tr930;Name=US4-3-2-1.67-C2;Type=in3
JX898220.1	LoRTIA	mRNA	114099	118661	.	+	.	ID=tr878;Name=US1.67-2-3-4-C3;Type=in3
JX898220.1	LoRTIA	mRNA	114618	114896	.	+	.	ID=tr879;Name=US1.67-AS2;Type=in3
JX898220.1	LoRTIA	mRNA	114618	118661	.	+	.	ID=tr890;Name=US2-3-4-C1;Type=in3
JX898220.1	LoRTIA	mRNA	114618	116014	.	+	.	ID=tr893;Name=US2-AS1;Type=in3
JX898220.1	LoRTIA	mRNA	114618	116036	.	+	.	ID=tr894;Name=US2-AS2;Type=in3
JX898220.1	LoRTIA	mRNA	114765	118661	.	+	.	ID=tr891;Name=US2-3-4-C2;Type=in3
JX898220.1	LoRTIA	mRNA	114765	116014	.	+	.	ID=tr895;Name=US2-AS3;Type=in3
JX898220.1	LoRTIA	mRNA	114954	118661	.	+	.	ID=tr892;Name=US2-3-4-C3;Type=in3
JX898220.1	LoRTIA	mRNA	115059	116036	.	+	.	ID=tr896;Name=US2-AS8;Type=in3
JX898220.1	LoRTIA	mRNA	115059	118661	.	+	.	ID=tr906;Name=US3-4-L1;Type=in3
JX898220.1	LoRTIA	mRNA	115220	118661	.	+	.	ID=tr907;Name=US3-4-L2;Type=in3
JX898220.1	LoRTIA	mRNA	115295	118661	.	+	.	ID=tr908;Name=US3-4-L3;Type=in3
JX898220.1	LoRTIA	mRNA	115295	116036	.	+	.	ID=tr910;Name=US3-NC4;Type=in3
JX898220.1	LoRTIA	mRNA	115635	118661	.	+	.	ID=tr904;Name=US3-4;Type=in3
JX898220.1	LoRTIA	mRNA	115635	121378	.	+	.	ID=tr905;Name=US3-4-6-7;Type=in3
JX898220.1	LoRTIA	mRNA	115635	116014	.	+	.	ID=tr911;Name=US3-NC5;Type=in3
JX898220.1	LoRTIA	mRNA	115635	116036	.	+	.	ID=tr912;Name=US3-NC6;Type=in3
JX898220.1	LoRTIA	mRNA	115711	118661	.	+	.	ID=tr909;Name=US3-4-S1;Type=in3
JX898220.1	LoRTIA	mRNA	115733	118661	.	+	.	ID=tr933;Name=US4-L1;Type=in3
JX898220.1	LoRTIA	mRNA	115913	118661	.	+	.	ID=tr941;Name=US4-L2;Type=in3
JX898220.1	LoRTIA	mRNA	116067	118661	.	+	.	ID=tr942;Name=US4-L3;Type=in3
JX898220.1	LoRTIA	mRNA	116134	118661	.	+	.	ID=tr943;Name=US4-L4;Type=in3
JX898220.1	LoRTIA	mRNA	116215	118661	.	+	.	ID=tr944;Name=US4-L5;Type=in3
JX898220.1	LoRTIA	mRNA	116243	118661	.	+	.	ID=tr945;Name=US4-L6;Type=in3
JX898220.1	LoRTIA	mRNA	116327	118661	.	+	.	ID=tr946;Name=US4-L7;Type=in3
JX898220.1	LoRTIA	mRNA	116397	118661	.	+	.	ID=tr947;Name=US4-L8;Type=in3
JX898220.1	LoRTIA	mRNA	116455	118661	.	+	.	ID=tr948;Name=US4-L9;Type=in3
JX898220.1	LoRTIA	mRNA	116567	118661	.	+	.	ID=tr934;Name=US4-L10;Type=in3
JX898220.1	LoRTIA	mRNA	116628	118661	.	+	.	ID=tr935;Name=US4-L11;Type=in3
JX898220.1	LoRTIA	mRNA	116672	118661	.	+	.	ID=tr936;Name=US4-L12;Type=in3
JX898220.1	LoRTIA	mRNA	116731	118661	.	+	.	ID=tr937;Name=US4-L13;Type=in3
JX898220.1	LoRTIA	mRNA	116804	118661	.	+	.	ID=tr938;Name=US4-L14;Type=in3
JX898220.1	LoRTIA	mRNA	116932	118661	.	+	.	ID=tr939;Name=US4-L15;Type=in3
JX898220.1	LoRTIA	mRNA	117092	118661	.	+	.	ID=tr940;Name=US4-L16;Type=in3
JX898220.1	LoRTIA	mRNA	117184	118661	.	+	.	ID=tr913;Name=US4;Type=in3
JX898220.1	LoRTIA	mRNA	117184	121378	.	+	.	ID=tr931;Name=US4-6-7;Type=in3
JX898220.1	LoRTIA	mRNA	117184	124009	.	+	.	ID=tr932;Name=US4-6-7-8-9;Type=in3
JX898220.1	LoRTIA	mRNA	117314	118661	.	+	.	ID=tr914;Name=US4.1;Type=in3
JX898220.1	LoRTIA	mRNA	117328	118661	.	+	.	ID=tr915;Name=US4.1-S1;Type=in3
JX898220.1	LoRTIA	mRNA	117345	118661	.	+	.	ID=tr916;Name=US4.1-S2;Type=in3
JX898220.1	LoRTIA	mRNA	117382	118661	.	+	.	ID=tr917;Name=US4.2;Type=in3
JX898220.1	LoRTIA	mRNA	117441	118661	.	+	.	ID=tr918;Name=US4.2-S1;Type=in3
JX898220.1	LoRTIA	mRNA	117493	118661	.	+	.	ID=tr919;Name=US4.2-S2;Type=in3
JX898220.1	LoRTIA	mRNA	117555	118661	.	+	.	ID=tr920;Name=US4.3;Type=in3
JX898220.1	LoRTIA	mRNA	117555	121378	.	+	.	ID=tr955;Name=US6-7-L3;Type=in3
JX898220.1	LoRTIA	mRNA	117569	118661	.	+	.	ID=tr921;Name=US4.3-S1;Type=in3
JX898220.1	LoRTIA	mRNA	117616	118661	.	+	.	ID=tr922;Name=US4.4;Type=in3
JX898220.1	LoRTIA	mRNA	117782	118661	.	+	.	ID=tr923;Name=US4.4-S;Type=in3
JX898220.1	LoRTIA	mRNA	117860	118661	.	+	.	ID=tr924;Name=US4.5;Type=in3
JX898220.1	LoRTIA	mRNA	117860	121378	.	+	.	ID=tr956;Name=US6-7-L3;Type=in3
JX898220.1	LoRTIA	mRNA	117927	118661	.	+	.	ID=tr925;Name=US4.5-S1;Type=in3
JX898220.1	LoRTIA	mRNA	117972	118661	.	+	.	ID=tr926;Name=US4.5-S2;Type=in3
JX898220.1	LoRTIA	mRNA	117997	118661	.	+	.	ID=tr927;Name=US4.5-S3;Type=in3
JX898220.1	LoRTIA	mRNA	118076	118661	.	+	.	ID=tr928;Name=US4.5-S4;Type=in3
JX898220.1	LoRTIA	mRNA	118381	118661	.	+	.	ID=tr949;Name=US4-TR1;Type=in3
JX898220.1	LoRTIA	mRNA	118666	121378	.	+	.	ID=tr954;Name=US6-7-L2;Type=in3
JX898220.1	LoRTIA	mRNA	118687	123396	.	-	.	ID=tr957;Name=US6-AS3;Type=in3
JX898220.1	LoRTIA	mRNA	118723	121378	.	+	.	ID=tr953;Name=US6-7-L1;Type=in3
JX898220.1	LoRTIA	mRNA	118785	121378	.	+	.	ID=tr950;Name=US6;Type=in3
JX898220.1	LoRTIA	mRNA	118785	123733	.	+	.	ID=tr951;Name=US6-7-8;Type=in3
JX898220.1	LoRTIA	mRNA	118785	124009	.	+	.	ID=tr952;Name=US6-7-8-9;Type=in3
JX898220.1	LoRTIA	mRNA	118845	121378	.	+	.	ID=tr969;Name=US7-L1;Type=in3
JX898220.1	LoRTIA	mRNA	118966	121378	.	+	.	ID=tr980;Name=US7-L2;Type=in3
JX898220.1	LoRTIA	mRNA	118987	121378	.	+	.	ID=tr982;Name=US7-L3;Type=in3
JX898220.1	LoRTIA	mRNA	119076	121378	.	+	.	ID=tr983;Name=US7-L4;Type=in3
JX898220.1	LoRTIA	mRNA	119172	121378	.	+	.	ID=tr984;Name=US7-L5;Type=in3
JX898220.1	LoRTIA	mRNA	119246	121378	.	+	.	ID=tr985;Name=US7-L6;Type=in3
JX898220.1	LoRTIA	mRNA	119292	121378	.	+	.	ID=tr986;Name=US7-L7;Type=in3
JX898220.1	LoRTIA	mRNA	119328	121378	.	+	.	ID=tr987;Name=US7-L8;Type=in3
JX898220.1	LoRTIA	mRNA	119385	121378	.	+	.	ID=tr988;Name=US7-L9;Type=in3
JX898220.1	LoRTIA	mRNA	119468	121378	.	+	.	ID=tr970;Name=US7-L10;Type=in3
JX898220.1	LoRTIA	mRNA	119504	121378	.	+	.	ID=tr971;Name=US7-L11;Type=in3
JX898220.1	LoRTIA	mRNA	119529	121378	.	+	.	ID=tr972;Name=US7-L12;Type=in3
JX898220.1	LoRTIA	mRNA	119555	121378	.	+	.	ID=tr973;Name=US7-L13;Type=in3
JX898220.1	LoRTIA	mRNA	119604	121378	.	+	.	ID=tr974;Name=US7-L14;Type=in3
JX898220.1	LoRTIA	mRNA	119632	121378	.	+	.	ID=tr975;Name=US7-L15;Type=in3
JX898220.1	LoRTIA	mRNA	119695	124009	.	+	.	ID=tr966;Name=US7-8-9-L9;Type=in3
JX898220.1	LoRTIA	mRNA	119695	121378	.	+	.	ID=tr976;Name=US7-L16;Type=in3
JX898220.1	LoRTIA	mRNA	119773	121378	.	+	.	ID=tr977;Name=US7-L17;Type=in3
JX898220.1	LoRTIA	mRNA	119784	121378	.	+	.	ID=tr978;Name=US7-L18;Type=in3
JX898220.1	LoRTIA	mRNA	119914	121378	.	+	.	ID=tr979;Name=US7-L19;Type=in3
JX898220.1	LoRTIA	mRNA	120049	124009	.	+	.	ID=tr965;Name=US7-8-9-L12;Type=in3
JX898220.1	LoRTIA	mRNA	120049	121378	.	+	.	ID=tr981;Name=US7-L20;Type=in3
JX898220.1	LoRTIA	mRNA	120177	121378	.	+	.	ID=tr958;Name=US7;Type=in3
JX898220.1	LoRTIA	mRNA	120177	123733	.	+	.	ID=tr963;Name=US7-8;Type=in3
JX898220.1	LoRTIA	mRNA	120177	124009	.	+	.	ID=tr964;Name=US7-8-9;Type=in3
JX898220.1	LoRTIA	mRNA	120177	123106	.	+	.	ID=tr967;Name=US7-AT3;Type=in3
JX898220.1	LoRTIA	mRNA	120177	123228	.	+	.	ID=tr968;Name=US7-AT4;Type=in3
JX898220.1	LoRTIA	mRNA	120275	121378	.	+	.	ID=tr960;Name=US7.5;Type=in3
JX898220.1	LoRTIA	mRNA	120377	121378	.	+	.	ID=tr961;Name=US7.5-S1;Type=in3
JX898220.1	LoRTIA	mRNA	120411	121378	.	+	.	ID=tr962;Name=US7.5-S2;Type=in3
JX898220.1	LoRTIA	mRNA	120759	121378	.	+	.	ID=tr959;Name=US7.4;Type=in3
JX898220.1	LoRTIA	mRNA	120894	121378	.	+	.	ID=tr989;Name=US7-TR1;Type=in3
JX898220.1	LoRTIA	mRNA	120894	124009	.	+	.	ID=tr994;Name=US8-9-L4;Type=in3
JX898220.1	LoRTIA	mRNA	120953	121378	.	+	.	ID=tr990;Name=US7-TR2;Type=in3
JX898220.1	LoRTIA	mRNA	121097	121378	.	+	.	ID=tr991;Name=US7-TR3;Type=in3
JX898220.1	LoRTIA	mRNA	121097	124009	.	+	.	ID=tr995;Name=US8-9-L6;Type=in3
JX898220.1	LoRTIA	mRNA	121383	123733	.	+	.	ID=tr992;Name=US8;Type=in3
JX898220.1	LoRTIA	mRNA	121383	124009	.	+	.	ID=tr993;Name=US8-9;Type=in3
JX898220.1	LoRTIA	mRNA	121536	124009	.	+	.	ID=tr996;Name=US8-9-S1;Type=in3
JX898220.1	LoRTIA	mRNA	121536	123052	.	+	.	ID=tr998;Name=US8-NC3;Type=in3
JX898220.1	LoRTIA	mRNA	121536	123106	.	+	.	ID=tr999;Name=US8-NC4;Type=in3
JX898220.1	LoRTIA	mRNA	121536	123228	.	+	.	ID=tr1000;Name=US8-NC7;Type=in3
JX898220.1	LoRTIA	mRNA	121536	123319	.	+	.	ID=tr1001;Name=US8-NC8;Type=in3
JX898220.1	LoRTIA	mRNA	121536	123733	.	+	.	ID=tr1002;Name=US8-S1;Type=in3
JX898220.1	LoRTIA	mRNA	121536	123523	.	+	.	ID=tr1003;Name=US8-S1-AT1;Type=in3
JX898220.1	LoRTIA	mRNA	121536	123550	.	+	.	ID=tr1004;Name=US8-S1-AT2;Type=in3
JX898220.1	LoRTIA	mRNA	121536	123608	.	+	.	ID=tr1005;Name=US8-S1-AT5;Type=in3
JX898220.1	LoRTIA	mRNA	121536	123668	.	+	.	ID=tr1006;Name=US8-S1-AT6;Type=in3
JX898220.1	LoRTIA	mRNA	121625	124009	.	+	.	ID=tr997;Name=US8-9-S2;Type=in3
JX898220.1	LoRTIA	mRNA	121790	124009	.	+	.	ID=tr1010;Name=US9-L1;Type=in3
JX898220.1	LoRTIA	mRNA	122220	124009	.	+	.	ID=tr1013;Name=US9-L2;Type=in3
JX898220.1	LoRTIA	mRNA	122341	124009	.	+	.	ID=tr1014;Name=US9-L3;Type=in3
JX898220.1	LoRTIA	mRNA	122488	123733	.	+	.	ID=tr1007;Name=US8-TR9;Type=in3
JX898220.1	LoRTIA	mRNA	122488	124009	.	+	.	ID=tr1015;Name=US9-L4;Type=in3
JX898220.1	LoRTIA	mRNA	122711	124009	.	+	.	ID=tr1016;Name=US9-L5;Type=in3
JX898220.1	LoRTIA	mRNA	122938	124009	.	+	.	ID=tr1017;Name=US9-L6;Type=in3
JX898220.1	LoRTIA	mRNA	123026	124009	.	+	.	ID=tr1018;Name=US9-L7;Type=in3
JX898220.1	LoRTIA	mRNA	123143	124009	.	+	.	ID=tr1019;Name=US9-L8;Type=in3
JX898220.1	LoRTIA	mRNA	123206	124009	.	+	.	ID=tr1020;Name=US9-L9;Type=in3
JX898220.1	LoRTIA	mRNA	123251	124009	.	+	.	ID=tr1011;Name=US9-L10;Type=in3
JX898220.1	LoRTIA	mRNA	123270	124009	.	+	.	ID=tr1012;Name=US9-L11;Type=in3
JX898220.1	LoRTIA	mRNA	123453	124009	.	+	.	ID=tr1008;Name=US9;Type=in3
JX898220.1	LoRTIA	mRNA	123453	123668	.	+	.	ID=tr1021;Name=US9-NC2;Type=in3
JX898220.1	LoRTIA	mRNA	123453	123733	.	+	.	ID=tr1022;Name=US9-NC3;Type=in3
JX898220.1	LoRTIA	mRNA	123453	123764	.	+	.	ID=tr1023;Name=US9-NC4;Type=in3
JX898220.1	LoRTIA	mRNA	123745	124009	.	+	.	ID=tr1009;Name=US9.5;Type=in3
JX898220.1	LoRTIA	mRNA	134225	135896	.	+	.	ID=tr68;Name=CIRC-L2;Type=in3
JX898220.1	LoRTIA	mRNA	1	1279	.	+	.	ID=tr68;Name=CIRC-L2;Type=in3
JX898220.1	LoRTIA	exon	129272	129624	.	+	.	ID=exon117;Parent=tr1024;Name=BICP4-SP1
JX898220.1	LoRTIA	exon	130095	134221	.	+	.	ID=exon118;Parent=tr1024;Name=BICP4-SP1
JX898220.1	LoRTIA	exon	132752	134221	.	+	.	ID=exon119;Parent=tr1025;Name=BICP4.6
JX898220.1	LoRTIA	exon	132536	134221	.	+	.	ID=exon120;Parent=tr1026;Name=BICP4.7
JX898220.1	LoRTIA	exon	133285	134221	.	+	.	ID=exon121;Parent=tr1027;Name=BICP4.5
JX898220.1	LoRTIA	exon	129272	129624	.	+	.	ID=exon122;Parent=tr1028;Name=BICP4-NC7
JX898220.1	LoRTIA	exon	130095	132284	.	+	.	ID=exon123;Parent=tr1028;Name=BICP4-NC7
JX898220.1	LoRTIA	exon	129272	129624	.	+	.	ID=exon124;Parent=tr1029;Name=BICP4-NC4
JX898220.1	LoRTIA	exon	130095	132325	.	+	.	ID=exon125;Parent=tr1029;Name=BICP4-NC4
JX898220.1	LoRTIA	exon	129272	129624	.	+	.	ID=exon126;Parent=tr1030;Name=BICP4-NC2
JX898220.1	LoRTIA	exon	130095	132386	.	+	.	ID=exon127;Parent=tr1030;Name=BICP4-NC2
JX898220.1	LoRTIA	exon	129272	129715	.	+	.	ID=exon128;Parent=tr1031;Name=BICP4-NC12
JX898220.1	LoRTIA	exon	126630	127633	.	+	.	ID=exon129;Parent=tr1032;Name=ORIS-RNA2
JX898220.1	LoRTIA	exon	129272	129624	.	+	.	ID=exon130;Parent=tr1033;Name=BICP4-NC9
JX898220.1	LoRTIA	exon	130095	132272	.	+	.	ID=exon131;Parent=tr1033;Name=BICP4-NC9
JX898220.1	LoRTIA	exon	129272	132284	.	+	.	ID=exon132;Parent=tr1034;Name=BICP4-NC6
JX898220.1	LoRTIA	exon	126164	126396	.	-	.	ID=exon133;Parent=tr1035;Name=BICP22-L3-SP2
JX898220.1	LoRTIA	exon	125986	126050	.	-	.	ID=exon134;Parent=tr1035;Name=BICP22-L3-SP2
JX898220.1	LoRTIA	exon	125779	125851	.	-	.	ID=exon135;Parent=tr1035;Name=BICP22-L3-SP2
JX898220.1	LoRTIA	exon	125492	125559	.	-	.	ID=exon136;Parent=tr1035;Name=BICP22-L3-SP2
JX898220.1	LoRTIA	exon	124174	125196	.	-	.	ID=exon137;Parent=tr1035;Name=BICP22-L3-SP2
JX898220.1	LoRTIA	exon	125986	126396	.	-	.	ID=exon138;Parent=tr1036;Name=BICP22-L2-SP5
JX898220.1	LoRTIA	exon	125779	125851	.	-	.	ID=exon139;Parent=tr1036;Name=BICP22-L2-SP5
JX898220.1	LoRTIA	exon	125492	125559	.	-	.	ID=exon140;Parent=tr1036;Name=BICP22-L2-SP5
JX898220.1	LoRTIA	exon	124174	125196	.	-	.	ID=exon141;Parent=tr1036;Name=BICP22-L2-SP5
JX898220.1	LoRTIA	exon	125986	126288	.	-	.	ID=exon142;Parent=tr1037;Name=BICP22-L3-SP5
JX898220.1	LoRTIA	exon	125779	125851	.	-	.	ID=exon143;Parent=tr1037;Name=BICP22-L3-SP5
JX898220.1	LoRTIA	exon	125492	125559	.	-	.	ID=exon144;Parent=tr1037;Name=BICP22-L3-SP5
JX898220.1	LoRTIA	exon	124174	125196	.	-	.	ID=exon145;Parent=tr1037;Name=BICP22-L3-SP5
JX898220.1	LoRTIA	exon	125779	126288	.	-	.	ID=exon146;Parent=tr1038;Name=BICP22-L3-SP8
JX898220.1	LoRTIA	exon	125492	125559	.	-	.	ID=exon147;Parent=tr1038;Name=BICP22-L3-SP8
JX898220.1	LoRTIA	exon	124174	125196	.	-	.	ID=exon148;Parent=tr1038;Name=BICP22-L3-SP8
JX898220.1	LoRTIA	exon	125986	126234	.	-	.	ID=exon149;Parent=tr1039;Name=BICP22-NC2-SP3
JX898220.1	LoRTIA	exon	125779	125851	.	-	.	ID=exon150;Parent=tr1039;Name=BICP22-NC2-SP3
JX898220.1	LoRTIA	exon	125287	125559	.	-	.	ID=exon151;Parent=tr1039;Name=BICP22-NC2-SP3
JX898220.1	LoRTIA	exon	126164	126234	.	-	.	ID=exon152;Parent=tr1040;Name=BICP22-NC2-SP4
JX898220.1	LoRTIA	exon	125779	126050	.	-	.	ID=exon153;Parent=tr1040;Name=BICP22-NC2-SP4
JX898220.1	LoRTIA	exon	125287	125559	.	-	.	ID=exon154;Parent=tr1040;Name=BICP22-NC2-SP4
JX898220.1	LoRTIA	exon	126164	126234	.	-	.	ID=exon155;Parent=tr1041;Name=BICP22-NC2-SP1
JX898220.1	LoRTIA	exon	125968	126050	.	-	.	ID=exon156;Parent=tr1041;Name=BICP22-NC2-SP1
JX898220.1	LoRTIA	exon	125287	125851	.	-	.	ID=exon157;Parent=tr1041;Name=BICP22-NC2-SP1
JX898220.1	LoRTIA	exon	124174	126288	.	-	.	ID=exon158;Parent=tr1042;Name=BICP22-L3
JX898220.1	LoRTIA	exon	126164	126234	.	-	.	ID=exon159;Parent=tr1043;Name=BICP22-NC2-SP2
JX898220.1	LoRTIA	exon	125986	126050	.	-	.	ID=exon160;Parent=tr1043;Name=BICP22-NC2-SP2
JX898220.1	LoRTIA	exon	125779	125851	.	-	.	ID=exon161;Parent=tr1043;Name=BICP22-NC2-SP2
JX898220.1	LoRTIA	exon	125287	125559	.	-	.	ID=exon162;Parent=tr1043;Name=BICP22-NC2-SP2
JX898220.1	LoRTIA	exon	125287	126234	.	-	.	ID=exon163;Parent=tr1044;Name=BICP22-NC2
JX898220.1	LoRTIA	exon	126164	126234	.	-	.	ID=exon164;Parent=tr1045;Name=BICP22-SP9
JX898220.1	LoRTIA	exon	125779	126050	.	-	.	ID=exon165;Parent=tr1045;Name=BICP22-SP9
JX898220.1	LoRTIA	exon	124174	125559	.	-	.	ID=exon166;Parent=tr1045;Name=BICP22-SP9
JX898220.1	LoRTIA	exon	124174	126234	.	-	.	ID=exon167;Parent=tr1042;Name=BICP22-L3
JX898220.1	LoRTIA	exon	125779	126234	.	-	.	ID=exon168;Parent=tr1047;Name=BICP22-SP8
JX898220.1	LoRTIA	exon	125492	125559	.	-	.	ID=exon169;Parent=tr1047;Name=BICP22-SP8
JX898220.1	LoRTIA	exon	124174	125196	.	-	.	ID=exon170;Parent=tr1047;Name=BICP22-SP8
JX898220.1	LoRTIA	exon	125986	126234	.	-	.	ID=exon171;Parent=tr1048;Name=BICP22-SP7
JX898220.1	LoRTIA	exon	125492	125851	.	-	.	ID=exon172;Parent=tr1048;Name=BICP22-SP7
JX898220.1	LoRTIA	exon	124174	125196	.	-	.	ID=exon173;Parent=tr1048;Name=BICP22-SP7
JX898220.1	LoRTIA	exon	125986	126234	.	-	.	ID=exon174;Parent=tr1049;Name=BICP22-SP5
JX898220.1	LoRTIA	exon	125779	125851	.	-	.	ID=exon175;Parent=tr1049;Name=BICP22-SP5
JX898220.1	LoRTIA	exon	125492	125559	.	-	.	ID=exon176;Parent=tr1049;Name=BICP22-SP5
JX898220.1	LoRTIA	exon	124174	125196	.	-	.	ID=exon177;Parent=tr1049;Name=BICP22-SP5
JX898220.1	LoRTIA	exon	126164	126234	.	-	.	ID=exon178;Parent=tr1050;Name=BICP22-SP6
JX898220.1	LoRTIA	exon	125986	126050	.	-	.	ID=exon179;Parent=tr1050;Name=BICP22-SP6
JX898220.1	LoRTIA	exon	125492	125851	.	-	.	ID=exon180;Parent=tr1050;Name=BICP22-SP6
JX898220.1	LoRTIA	exon	124174	125196	.	-	.	ID=exon181;Parent=tr1050;Name=BICP22-SP6
JX898220.1	LoRTIA	exon	126164	126234	.	-	.	ID=exon182;Parent=tr1051;Name=BICP22-SP4
JX898220.1	LoRTIA	exon	125492	126050	.	-	.	ID=exon183;Parent=tr1051;Name=BICP22-SP4
JX898220.1	LoRTIA	exon	124174	125196	.	-	.	ID=exon184;Parent=tr1051;Name=BICP22-SP4
JX898220.1	LoRTIA	exon	126164	126234	.	-	.	ID=exon185;Parent=tr1052;Name=BICP22-SP2
JX898220.1	LoRTIA	exon	125986	126050	.	-	.	ID=exon186;Parent=tr1052;Name=BICP22-SP2
JX898220.1	LoRTIA	exon	125779	125851	.	-	.	ID=exon187;Parent=tr1052;Name=BICP22-SP2
JX898220.1	LoRTIA	exon	125492	125559	.	-	.	ID=exon188;Parent=tr1052;Name=BICP22-SP2
JX898220.1	LoRTIA	exon	124174	125196	.	-	.	ID=exon189;Parent=tr1052;Name=BICP22-SP2
JX898220.1	LoRTIA	exon	126164	126234	.	-	.	ID=exon190;Parent=tr1053;Name=BICP22-SP3
JX898220.1	LoRTIA	exon	125968	126050	.	-	.	ID=exon191;Parent=tr1053;Name=BICP22-SP3
JX898220.1	LoRTIA	exon	125779	125851	.	-	.	ID=exon192;Parent=tr1053;Name=BICP22-SP3
JX898220.1	LoRTIA	exon	125492	125559	.	-	.	ID=exon193;Parent=tr1053;Name=BICP22-SP3
JX898220.1	LoRTIA	exon	124174	125196	.	-	.	ID=exon194;Parent=tr1053;Name=BICP22-SP3
JX898220.1	LoRTIA	exon	125986	126234	.	-	.	ID=exon195;Parent=tr1054;Name=BICP22-SP16
JX898220.1	LoRTIA	exon	125779	125851	.	-	.	ID=exon196;Parent=tr1054;Name=BICP22-SP16
JX898220.1	LoRTIA	exon	124174	125559	.	-	.	ID=exon197;Parent=tr1054;Name=BICP22-SP16
JX898220.1	LoRTIA	exon	126164	126234	.	-	.	ID=exon198;Parent=tr1055;Name=BICP22-SP17
JX898220.1	LoRTIA	exon	125968	126050	.	-	.	ID=exon199;Parent=tr1055;Name=BICP22-SP17
JX898220.1	LoRTIA	exon	125779	125851	.	-	.	ID=exon200;Parent=tr1055;Name=BICP22-SP17
JX898220.1	LoRTIA	exon	125492	125537	.	-	.	ID=exon201;Parent=tr1055;Name=BICP22-SP17
JX898220.1	LoRTIA	exon	124174	125196	.	-	.	ID=exon202;Parent=tr1055;Name=BICP22-SP17
JX898220.1	LoRTIA	exon	125779	126234	.	-	.	ID=exon203;Parent=tr1056;Name=BICP22-SP12
JX898220.1	LoRTIA	exon	124174	125559	.	-	.	ID=exon204;Parent=tr1056;Name=BICP22-SP12
JX898220.1	LoRTIA	exon	126015	126234	.	-	.	ID=exon205;Parent=tr1057;Name=BICP22-NC4
JX898220.1	LoRTIA	exon	126164	126234	.	-	.	ID=exon206;Parent=tr1058;Name=BICP22-SP14
JX898220.1	LoRTIA	exon	125968	126050	.	-	.	ID=exon207;Parent=tr1058;Name=BICP22-SP14
JX898220.1	LoRTIA	exon	125779	125851	.	-	.	ID=exon208;Parent=tr1058;Name=BICP22-SP14
JX898220.1	LoRTIA	exon	124174	125559	.	-	.	ID=exon209;Parent=tr1058;Name=BICP22-SP14
JX898220.1	LoRTIA	exon	125571	126121	.	+	.	ID=exon210;Parent=tr1059;Name=BICP22-AS4
JX898220.1	LoRTIA	exon	126164	126234	.	-	.	ID=exon211;Parent=tr1060;Name=BICP22-SP1
JX898220.1	LoRTIA	exon	125779	126050	.	-	.	ID=exon212;Parent=tr1060;Name=BICP22-SP1
JX898220.1	LoRTIA	exon	125492	125559	.	-	.	ID=exon213;Parent=tr1060;Name=BICP22-SP1
JX898220.1	LoRTIA	exon	124174	125196	.	-	.	ID=exon214;Parent=tr1060;Name=BICP22-SP1
JX898220.1	LoRTIA	exon	125720	126121	.	+	.	ID=exon215;Parent=tr1061;Name=BICP22-AS1
JX898220.1	LoRTIA	exon	125492	126234	.	-	.	ID=exon216;Parent=tr1062;Name=BICP22-SP10
JX898220.1	LoRTIA	exon	124174	125196	.	-	.	ID=exon217;Parent=tr1062;Name=BICP22-SP10
JX898220.1	LoRTIA	exon	125779	125916	.	-	.	ID=exon218;Parent=tr1063;Name=BICP22-S2-SP12
JX898220.1	LoRTIA	exon	124174	125559	.	-	.	ID=exon219;Parent=tr1063;Name=BICP22-S2-SP12
JX898220.1	LoRTIA	exon	125492	125916	.	-	.	ID=exon220;Parent=tr1064;Name=BICP22-S2-SP10
JX898220.1	LoRTIA	exon	124174	125196	.	-	.	ID=exon221;Parent=tr1064;Name=BICP22-S2-SP10
JX898220.1	LoRTIA	exon	124174	125916	.	-	.	ID=exon222;Parent=tr1065;Name=BICP22-L2
JX898220.1	LoRTIA	exon	125779	125916	.	-	.	ID=exon223;Parent=tr1066;Name=BICP22-S2-SP3
JX898220.1	LoRTIA	exon	125492	125559	.	-	.	ID=exon224;Parent=tr1066;Name=BICP22-S2-SP3
JX898220.1	LoRTIA	exon	124174	125196	.	-	.	ID=exon225;Parent=tr1066;Name=BICP22-S2-SP3
JX898220.1	LoRTIA	exon	124174	125252	.	-	.	ID=exon226;Parent=tr1067;Name=BICP22-S6
JX898220.1	LoRTIA	exon	124174	125286	.	-	.	ID=exon227;Parent=tr1068;Name=BICP22-S4
JX898220.1	LoRTIA	exon	124174	125198	.	-	.	ID=exon228;Parent=tr1069;Name=BICP22-S7
JX898220.1	LoRTIA	exon	124174	125100	.	-	.	ID=exon229;Parent=tr1070;Name=BICP22-TR1
JX898220.1	LoRTIA	exon	124174	124795	.	-	.	ID=exon230;Parent=tr1071;Name=BICP22-TR4
JX898220.1	LoRTIA	exon	124174	124902	.	-	.	ID=exon231;Parent=tr1072;Name=BICP22-TR3
JX898220.1	LoRTIA	exon	124174	125061	.	-	.	ID=exon232;Parent=tr1073;Name=BICP22-TR2
JX898220.1	LoRTIA	exon	124174	124695	.	-	.	ID=exon233;Parent=tr1074;Name=BICP22-TR7
JX898220.1	LoRTIA	exon	124174	124485	.	-	.	ID=exon234;Parent=tr1075;Name=BICP22-TR6
JX898220.1	LoRTIA	exon	124174	124653	.	-	.	ID=exon235;Parent=tr1076;Name=BICP22-TR5
JX898220.1	LoRTIA	mRNA	129272	134221	.	+	.	ID=tr1024;Name=BICP4-SP1
JX898220.1	LoRTIA	mRNA	132752	134221	.	+	.	ID=tr1025;Name=BICP4.6
JX898220.1	LoRTIA	mRNA	132536	134221	.	+	.	ID=tr1026;Name=BICP4.7
JX898220.1	LoRTIA	mRNA	133285	134221	.	+	.	ID=tr1027;Name=BICP4.5
JX898220.1	LoRTIA	mRNA	129272	132284	.	+	.	ID=tr1028;Name=BICP4-NC7
JX898220.1	LoRTIA	mRNA	129272	132325	.	+	.	ID=tr1029;Name=BICP4-NC4
JX898220.1	LoRTIA	mRNA	129272	132386	.	+	.	ID=tr1030;Name=BICP4-NC2
JX898220.1	LoRTIA	mRNA	129272	129715	.	+	.	ID=tr1031;Name=BICP4-NC12
JX898220.1	LoRTIA	mRNA	126630	127633	.	+	.	ID=tr1032;Name=ORIS-RNA2
JX898220.1	LoRTIA	mRNA	129272	132272	.	+	.	ID=tr1033;Name=BICP4-NC9
JX898220.1	LoRTIA	mRNA	129272	132284	.	+	.	ID=tr1034;Name=BICP4-NC6
JX898220.1	LoRTIA	mRNA	124174	126396	.	-	.	ID=tr1035;Name=BICP22-L3-SP2
JX898220.1	LoRTIA	mRNA	124174	126396	.	-	.	ID=tr1036;Name=BICP22-L2-SP5
JX898220.1	LoRTIA	mRNA	124174	126288	.	-	.	ID=tr1037;Name=BICP22-L3-SP5
JX898220.1	LoRTIA	mRNA	124174	126288	.	-	.	ID=tr1038;Name=BICP22-L3-SP8
JX898220.1	LoRTIA	mRNA	125287	126234	.	-	.	ID=tr1039;Name=BICP22-NC2-SP3
JX898220.1	LoRTIA	mRNA	125287	126234	.	-	.	ID=tr1040;Name=BICP22-NC2-SP4
JX898220.1	LoRTIA	mRNA	125287	126234	.	-	.	ID=tr1041;Name=BICP22-NC2-SP1
JX898220.1	LoRTIA	mRNA	124174	126288	.	-	.	ID=tr1042;Name=BICP22-L3
JX898220.1	LoRTIA	mRNA	125287	126234	.	-	.	ID=tr1043;Name=BICP22-NC2-SP2
JX898220.1	LoRTIA	mRNA	125287	126234	.	-	.	ID=tr1044;Name=BICP22-NC2
JX898220.1	LoRTIA	mRNA	124174	126234	.	-	.	ID=tr1045;Name=BICP22-SP9
JX898220.1	LoRTIA	mRNA	124174	126234	.	-	.	ID=tr1046;Name=BICP22-L3
JX898220.1	LoRTIA	mRNA	124174	126234	.	-	.	ID=tr1047;Name=BICP22-SP8
JX898220.1	LoRTIA	mRNA	124174	126234	.	-	.	ID=tr1048;Name=BICP22-SP7
JX898220.1	LoRTIA	mRNA	124174	126234	.	-	.	ID=tr1049;Name=BICP22-SP5
JX898220.1	LoRTIA	mRNA	124174	126234	.	-	.	ID=tr1050;Name=BICP22-SP6
JX898220.1	LoRTIA	mRNA	124174	126234	.	-	.	ID=tr1051;Name=BICP22-SP4
JX898220.1	LoRTIA	mRNA	124174	126234	.	-	.	ID=tr1052;Name=BICP22-SP2
JX898220.1	LoRTIA	mRNA	124174	126234	.	-	.	ID=tr1053;Name=BICP22-SP3
JX898220.1	LoRTIA	mRNA	124174	126234	.	-	.	ID=tr1054;Name=BICP22-SP16
JX898220.1	LoRTIA	mRNA	124174	126234	.	-	.	ID=tr1055;Name=BICP22-SP17
JX898220.1	LoRTIA	mRNA	124174	126234	.	-	.	ID=tr1056;Name=BICP22-SP12
JX898220.1	LoRTIA	mRNA	126015	126234	.	-	.	ID=tr1057;Name=BICP22-NC4
JX898220.1	LoRTIA	mRNA	124174	126234	.	-	.	ID=tr1058;Name=BICP22-SP14
JX898220.1	LoRTIA	mRNA	125571	126121	.	+	.	ID=tr1059;Name=BICP22-AS4
JX898220.1	LoRTIA	mRNA	124174	126234	.	-	.	ID=tr1060;Name=BICP22-SP1
JX898220.1	LoRTIA	mRNA	125720	126121	.	+	.	ID=tr1061;Name=BICP22-AS1
JX898220.1	LoRTIA	mRNA	124174	126234	.	-	.	ID=tr1062;Name=BICP22-SP10
JX898220.1	LoRTIA	mRNA	124174	125916	.	-	.	ID=tr1063;Name=BICP22-S2-SP12
JX898220.1	LoRTIA	mRNA	124174	125916	.	-	.	ID=tr1064;Name=BICP22-S2-SP10
JX898220.1	LoRTIA	mRNA	124174	125916	.	-	.	ID=tr1065;Name=BICP22-L2
JX898220.1	LoRTIA	mRNA	124174	125916	.	-	.	ID=tr1066;Name=BICP22-S2-SP3
JX898220.1	LoRTIA	mRNA	124174	125252	.	-	.	ID=tr1067;Name=BICP22-S6
JX898220.1	LoRTIA	mRNA	124174	125286	.	-	.	ID=tr1068;Name=BICP22-S4
JX898220.1	LoRTIA	mRNA	124174	125198	.	-	.	ID=tr1069;Name=BICP22-S7
JX898220.1	LoRTIA	mRNA	124174	125100	.	-	.	ID=tr1070;Name=BICP22-TR1
JX898220.1	LoRTIA	mRNA	124174	124795	.	-	.	ID=tr1071;Name=BICP22-TR4
JX898220.1	LoRTIA	mRNA	124174	124902	.	-	.	ID=tr1072;Name=BICP22-TR3
JX898220.1	LoRTIA	mRNA	124174	125061	.	-	.	ID=tr1073;Name=BICP22-TR2
JX898220.1	LoRTIA	mRNA	124174	124695	.	-	.	ID=tr1074;Name=BICP22-TR7
JX898220.1	LoRTIA	mRNA	124174	124485	.	-	.	ID=tr1075;Name=BICP22-TR6
JX898220.1	LoRTIA	mRNA	124174	124653	.	-	.	ID=tr1076;Name=BICP22-TR5
