# Supplementary material for: Time-course profiling of bovine alphaherpesvirus 1.1 transcriptome using multiplatform sequencing
Source: Sci Rep. 2020 Nov 24;10:20496. doi: 10.1038/s41598-020-77520-1 (PMC7686369; doi:10.1038/s41598-020-77520-1)
Supplement: Supplementary file 1 — Supplementary Information 1. [file 41598_2020_77520_MOESM1_ESM.zip › Supplememntary Data 1/BoHV-1/BoHV-1_B.gff3]

##gff-version 3
JX898220.1	LoRTIA	RNA	559	1279	.	+	.	ID=tr1_46;Name=CIRC.5-L1;Type=putative
JX898220.1	LoRTIA	RNA	1617	8798	.	-	.	ID=tr1_51;Name=UL51-52-53-54-C3;Type=putative
JX898220.1	LoRTIA	RNA	1617	9068	.	-	.	ID=tr1_50;Name=UL50-51-52-53-54-C1;Type=putative
JX898220.1	LoRTIA	RNA	1617	9486	.	-	.	ID=tr1_47;Name=UL49.5-50-51-52-53-54-C1;Type=putative
JX898220.1	LoRTIA	RNA	1617	10231	.	-	.	ID=tr1_48;Name=UL49-49.5-50-51-52-53-54-C1;Type=putative
JX898220.1	LoRTIA	RNA	1617	10404	.	-	.	ID=tr1_49;Name=UL49-49.5-50-51-52-53-54-C2;Type=putative
JX898220.1	LoRTIA	RNA	1660	1791	.	-	.	ID=tr1_52;Name=UL54-NC1;Type=putative
JX898220.1	LoRTIA	RNA	2999	8013	.	+	.	ID=tr1_53;Name=UL53-52-51-C1;Type=putative
JX898220.1	LoRTIA	RNA	4739	10264	.	+	.	ID=tr1_54;Name=UL51-50-49.5-C1;Type=putative
JX898220.1	LoRTIA	RNA	6099	10264	.	+	.	ID=tr1_55;Name=UL51-50-49.5-C2;Type=putative
JX898220.1	LoRTIA	RNA	6270	10264	.	+	.	ID=tr1_56;Name=UL51-50-49.5-C3;Type=putative
JX898220.1	LoRTIA	RNA	6672	10264	.	+	.	ID=tr1_57;Name=UL51-50-49.5-C4;Type=putative
JX898220.1	LoRTIA	RNA	7122	10264	.	+	.	ID=tr1_58;Name=UL51-50-49.5-C6;Type=putative
JX898220.1	LoRTIA	RNA	7209	10264	.	+	.	ID=tr1_59;Name=UL51-50-49.5-C7;Type=putative
JX898220.1	LoRTIA	RNA	7743	16642	.	+	.	ID=tr1_60;Name=ORF-A-UL50-49.5-49-48-47-46-C1;Type=putative
JX898220.1	LoRTIA	RNA	8028	8262	.	-	.	ID=tr1_63;Name=UL50-TR1;Type=putative
JX898220.1	LoRTIA	RNA	8028	10246	.	-	.	ID=tr1_62;Name=UL50-49.5-49-C4;Type=putative
JX898220.1	LoRTIA	RNA	8028	13624	.	-	.	ID=tr1_61;Name=UL50-49.5-49-48-C1;Type=putative
JX898220.1	LoRTIA	RNA	8818	16642	.	+	.	ID=tr1_64;Name=UL49.5-49-48-47-46-L2;Type=putative
JX898220.1	LoRTIA	RNA	8857	9991	.	+	.	ID=tr1_65;Name=UL49.5-AT1;Type=putative
JX898220.1	LoRTIA	RNA	8952	10264	.	+	.	ID=tr1_66;Name=UL49.5-49-S1;Type=putative
JX898220.1	LoRTIA	RNA	9090	16642	.	+	.	ID=tr1_67;Name=UL49-UL48-UL47-46-L1;Type=putative
JX898220.1	LoRTIA	RNA	9279	9991	.	+	.	ID=tr1_68;Name=UL49-NC1;Type=putative
JX898220.1	LoRTIA	RNA	9334	9507	.	+	.	ID=tr1_69;Name=UL49-NC2;Type=putative
JX898220.1	LoRTIA	RNA	9334	12182	.	+	.	ID=tr1_71;Name=UL49-UL48;Type=putative
JX898220.1	LoRTIA	RNA	9334	12269	.	+	.	ID=tr1_70;Name=UL49-U48-AT1;Type=putative
JX898220.1	LoRTIA	RNA	9508	16642	.	+	.	ID=tr1_72;Name=UL49-UL48-UL47-46-S1;Type=putative
JX898220.1	LoRTIA	RNA	9689	9991	.	+	.	ID=tr1_73;Name=UL49-NC4;Type=putative
JX898220.1	LoRTIA	RNA	10282	12269	.	+	.	ID=tr1_74;Name=UL48;Type=putative
JX898220.1	LoRTIA	RNA	10334	12269	.	+	.	ID=tr1_75;Name=UL48.5-AT1;Type=putative
JX898220.1	LoRTIA	RNA	11939	12269	.	-	.	ID=tr1_77;Name=UL48-AS1;Type=putative
JX898220.1	LoRTIA	RNA	11939	22496	.	+	.	ID=tr1_76;Name=UL47-46-44-43-42-41-C1;Type=putative
JX898220.1	LoRTIA	RNA	11992	12182	.	+	.	ID=tr1_78;Name=UL47-NC1;Type=putative
JX898220.1	LoRTIA	RNA	14315	22496	.	+	.	ID=tr1_79;Name=UL46-44-43-42-41-C1;Type=putative
JX898220.1	LoRTIA	RNA	16621	20011	.	-	.	ID=tr1_84;Name=UL43-44-L1;Type=putative
JX898220.1	LoRTIA	RNA	16621	20203	.	-	.	ID=tr1_85;Name=UL43-44-L2;Type=putative
JX898220.1	LoRTIA	RNA	16621	20244	.	-	.	ID=tr1_86;Name=UL43-44-L3;Type=putative
JX898220.1	LoRTIA	RNA	16621	20647	.	-	.	ID=tr1_87;Name=UL43-44-L5;Type=putative
JX898220.1	LoRTIA	RNA	16621	20979	.	-	.	ID=tr1_81;Name=UL42-UL43-44-L1;Type=putative
JX898220.1	LoRTIA	RNA	16621	21305	.	-	.	ID=tr1_82;Name=UL42-UL43-44-L3;Type=putative
JX898220.1	LoRTIA	RNA	16621	22078	.	-	.	ID=tr1_83;Name=UL42-UL43-44-L4;Type=putative
JX898220.1	LoRTIA	RNA	16621	23630	.	-	.	ID=tr1_80;Name=UL40-41-42-UL43-44-C1;Type=putative
JX898220.1	LoRTIA	RNA	16653	18304	.	-	.	ID=tr1_88;Name=UL44-AT1;Type=putative
JX898220.1	LoRTIA	RNA	17403	19566	.	+	.	ID=tr1_89;Name=UL44-AS1;Type=putative
JX898220.1	LoRTIA	RNA	17735	22496	.	+	.	ID=tr1_90;Name=UL43-42-41-C1;Type=putative
JX898220.1	LoRTIA	RNA	18356	19566	.	+	.	ID=tr1_91;Name=UL43-AS1;Type=putative
JX898220.1	LoRTIA	RNA	19186	19566	.	+	.	ID=tr1_92;Name=UL43-AS2;Type=putative
JX898220.1	LoRTIA	RNA	19574	22178	.	-	.	ID=tr1_93;Name=UL42-L1-AT1;Type=putative
JX898220.1	LoRTIA	RNA	19590	22789	.	-	.	ID=tr1_95;Name=UL41-42-C2;Type=putative
JX898220.1	LoRTIA	RNA	19590	22813	.	-	.	ID=tr1_96;Name=UL41-42-C3;Type=putative
JX898220.1	LoRTIA	RNA	19590	23465	.	-	.	ID=tr1_97;Name=UL41-42-C4;Type=putative
JX898220.1	LoRTIA	RNA	19590	26206	.	-	.	ID=tr1_94;Name=UL39-40-41-42-C2;Type=putative
JX898220.1	LoRTIA	RNA	19603	20011	.	-	.	ID=tr1_99;Name=UL42.5-AT2;Type=putative
JX898220.1	LoRTIA	RNA	19603	20979	.	-	.	ID=tr1_101;Name=UL42-L1-AT2;Type=putative
JX898220.1	LoRTIA	RNA	19603	21305	.	-	.	ID=tr1_102;Name=UL42-L4-AT2;Type=putative
JX898220.1	LoRTIA	RNA	19603	22078	.	-	.	ID=tr1_100;Name=UL42-L10-AT2;Type=putative
JX898220.1	LoRTIA	RNA	19603	23630	.	-	.	ID=tr1_98;Name=UL40-41-42-C2;Type=putative
JX898220.1	LoRTIA	RNA	20488	20680	.	+	.	ID=tr1_103;Name=UL42-AS1;Type=putative
JX898220.1	LoRTIA	RNA	21046	21713	.	+	.	ID=tr1_104;Name=UL41-NC1;Type=putative
JX898220.1	LoRTIA	RNA	21638	22178	.	-	.	ID=tr1_105;Name=UL41-AS1;Type=putative
JX898220.1	LoRTIA	exon	22493	22944	.	-	.	ID=exon_1;Parent=tr1_1;Name=UL39-40-L3-SP1;Type=putative
JX898220.1	LoRTIA	exon	22493	22944	.	-	.	ID=exon_3;Parent=tr1_2;Name=UL40-L2-SP1;Type=putative
JX898220.1	LoRTIA	exon	22493	22944	.	-	.	ID=exon_5;Parent=tr1_3;Name=UL40-L3-SP1;Type=putative
JX898220.1	LoRTIA	exon	22493	22944	.	-	.	ID=exon_7;Parent=tr1_4;Name=UL40-L4-SP1;Type=putative
JX898220.1	LoRTIA	exon	22493	22944	.	-	.	ID=exon_9;Parent=tr1_5;Name=UL40-S1-SP1;Type=putative
JX898220.1	LoRTIA	RNA	22493	23568	.	-	.	ID=tr1_5;Name=UL40-S1-SP1;Type=putative
JX898220.1	LoRTIA	RNA	22493	23854	.	-	.	ID=tr1_2;Name=UL40-L2-SP1;Type=putative
JX898220.1	LoRTIA	RNA	22493	23992	.	-	.	ID=tr1_3;Name=UL40-L3-SP1;Type=putative
JX898220.1	LoRTIA	RNA	22493	24085	.	-	.	ID=tr1_4;Name=UL40-L4-SP1;Type=putative
JX898220.1	LoRTIA	RNA	22493	25710	.	-	.	ID=tr1_111;Name=UL40-L11;Type=putative
JX898220.1	LoRTIA	RNA	22493	26044	.	-	.	ID=tr1_110;Name=UL40-39-S2;Type=putative
JX898220.1	LoRTIA	RNA	22493	27074	.	-	.	ID=tr1_108;Name=UL39-40-L2;Type=putative
JX898220.1	LoRTIA	RNA	22493	27309	.	-	.	ID=tr1_1;Name=UL39-40-L3-SP1;Type=putative
JX898220.1	LoRTIA	RNA	22493	27475	.	-	.	ID=tr1_109;Name=UL39-40-L4;Type=putative
JX898220.1	LoRTIA	RNA	22493	27724	.	-	.	ID=tr1_106;Name=UL38-39-40-41;Type=putative
JX898220.1	LoRTIA	RNA	22493	27840	.	-	.	ID=tr1_107;Name=UL38-39-40-41-L1;Type=putative
JX898220.1	LoRTIA	RNA	22645	23630	.	-	.	ID=tr1_112;Name=UL40-NC1;Type=putative
JX898220.1	LoRTIA	RNA	23477	25027	.	-	.	ID=tr1_113;Name=UL39.5;Type=putative
JX898220.1	LoRTIA	exon	23501	23568	.	-	.	ID=exon_10;Parent=tr1_5;Name=UL40-S1-SP1;Type=putative
JX898220.1	LoRTIA	exon	23501	23854	.	-	.	ID=exon_4;Parent=tr1_2;Name=UL40-L2-SP1;Type=putative
JX898220.1	LoRTIA	exon	23501	23992	.	-	.	ID=exon_6;Parent=tr1_3;Name=UL40-L3-SP1;Type=putative
JX898220.1	LoRTIA	exon	23501	24085	.	-	.	ID=exon_8;Parent=tr1_4;Name=UL40-L4-SP1;Type=putative
JX898220.1	LoRTIA	exon	23501	27309	.	-	.	ID=exon_2;Parent=tr1_1;Name=UL39-40-L3-SP1;Type=putative
JX898220.1	LoRTIA	RNA	24702	26125	.	-	.	ID=tr1_114;Name=UL39-NC1;Type=putative
JX898220.1	LoRTIA	RNA	26221	31464	.	-	.	ID=tr1_115;Name=UL37-38-C1;Type=putative
JX898220.1	LoRTIA	RNA	31380	40911	.	+	.	ID=tr1_116;Name=UL36.2;Type=putative
JX898220.1	LoRTIA	RNA	36092	40911	.	+	.	ID=tr1_117;Name=UL36.3;Type=putative
JX898220.1	LoRTIA	RNA	37360	40911	.	+	.	ID=tr1_118;Name=UL36.6;Type=putative
JX898220.1	LoRTIA	RNA	40918	46472	.	-	.	ID=tr1_121;Name=UL31-32-33-34-35-C1;Type=putative
JX898220.1	LoRTIA	RNA	40918	47836	.	-	.	ID=tr1_122;Name=UL31-32-33-34-35-C2;Type=putative
JX898220.1	LoRTIA	RNA	40918	49214	.	-	.	ID=tr1_120;Name=UL30-31-32-33-34-35-C3;Type=putative
JX898220.1	LoRTIA	RNA	40918	53067	.	-	.	ID=tr1_119;Name=UL29-30-31-32-33-34-35-C1;Type=putative
JX898220.1	LoRTIA	RNA	45317	53139	.	+	.	ID=tr1_123;Name=UL30-29-C1;Type=putative
JX898220.1	LoRTIA	RNA	46236	53067	.	-	.	ID=tr1_124;Name=UL29-AS1;Type=putative
JX898220.1	LoRTIA	RNA	46259	53139	.	+	.	ID=tr1_125;Name=UL29-L1;Type=putative
JX898220.1	LoRTIA	RNA	46885	53139	.	+	.	ID=tr1_126;Name=UL29-L2;Type=putative
JX898220.1	LoRTIA	RNA	47334	47984	.	+	.	ID=tr1_127;Name=UL30-AS1;Type=putative
JX898220.1	LoRTIA	RNA	49127	52583	.	+	.	ID=tr1_128;Name=UL29-L7-AT1;Type=putative
JX898220.1	LoRTIA	RNA	49268	52105	.	+	.	ID=tr1_129;Name=UL29-NC1;Type=putative
JX898220.1	LoRTIA	RNA	49268	52422	.	+	.	ID=tr1_130;Name=UL29-NC4;Type=putative
JX898220.1	LoRTIA	RNA	51129	52386	.	+	.	ID=tr1_131;Name=UL29.4-AT1;Type=putative
JX898220.1	LoRTIA	RNA	51654	52583	.	+	.	ID=tr1_132;Name=UL29-NC4;Type=putative
JX898220.1	LoRTIA	RNA	55445	58388	.	+	.	ID=tr1_133;Name=UL27-AT3;Type=putative
JX898220.1	LoRTIA	RNA	56052	56421	.	+	.	ID=tr1_134;Name=UL27-NC7;Type=putative
JX898220.1	LoRTIA	RNA	56120	58242	.	+	.	ID=tr1_135;Name=UL27-NC8;Type=putative
JX898220.1	LoRTIA	RNA	56202	58417	.	+	.	ID=tr1_136;Name=UL27.3;Type=putative
JX898220.1	LoRTIA	RNA	56349	58259	.	+	.	ID=tr1_137;Name=UL27-NC9;Type=putative
JX898220.1	LoRTIA	RNA	56473	58259	.	+	.	ID=tr1_138;Name=UL27-NC10;Type=putative
JX898220.1	LoRTIA	RNA	56666	58767	.	+	.	ID=tr1_139;Name=UL27.4-AT1;Type=putative
JX898220.1	LoRTIA	RNA	56705	58259	.	+	.	ID=tr1_140;Name=UL27-NC11;Type=putative
JX898220.1	LoRTIA	RNA	56811	58242	.	+	.	ID=tr1_142;Name=UL27-NC12;Type=putative
JX898220.1	LoRTIA	RNA	56811	58259	.	+	.	ID=tr1_143;Name=UL27-NC13;Type=putative
JX898220.1	LoRTIA	RNA	56811	58767	.	+	.	ID=tr1_141;Name=UL27.5-AT1;Type=putative
JX898220.1	LoRTIA	RNA	57118	58259	.	+	.	ID=tr1_144;Name=UL27-NC14;Type=putative
JX898220.1	LoRTIA	RNA	57270	58242	.	+	.	ID=tr1_145;Name=UL27-NC15;Type=putative
JX898220.1	LoRTIA	RNA	57402	58259	.	+	.	ID=tr1_147;Name=UL27-NC16;Type=putative
JX898220.1	LoRTIA	RNA	57402	58716	.	+	.	ID=tr1_146;Name=UL27.9-AT1;Type=putative
JX898220.1	LoRTIA	RNA	57519	58259	.	+	.	ID=tr1_148;Name=UL27-NC17;Type=putative
JX898220.1	LoRTIA	RNA	57635	58716	.	+	.	ID=tr1_149;Name=UL27.10-S4-AT1;Type=putative
JX898220.1	LoRTIA	RNA	57654	58259	.	+	.	ID=tr1_150;Name=UL27-NC18;Type=putative
JX898220.1	LoRTIA	RNA	57882	58111	.	+	.	ID=tr1_151;Name=UL27-NC20;Type=putative
JX898220.1	LoRTIA	RNA	57882	58242	.	+	.	ID=tr1_152;Name=UL27-NC21;Type=putative
JX898220.1	LoRTIA	RNA	57882	58259	.	+	.	ID=tr1_153;Name=UL27-NC22;Type=putative
JX898220.1	LoRTIA	RNA	57924	58242	.	+	.	ID=tr1_154;Name=UL27-NC23;Type=putative
JX898220.1	LoRTIA	RNA	58002	58388	.	+	.	ID=tr1_155;Name=UL27.12-S6-AT1;Type=putative
JX898220.1	LoRTIA	RNA	58722	62009	.	-	.	ID=tr1_158;Name=UL26-L4;Type=putative
JX898220.1	LoRTIA	RNA	58722	65104	.	-	.	ID=tr1_157;Name=UL23-24-25-26-C1;Type=putative
JX898220.1	LoRTIA	RNA	58722	69088	.	-	.	ID=tr1_156;Name=UL21-22-23-24-25-26-C2;Type=putative
JX898220.1	LoRTIA	RNA	67111	75218	.	+	.	ID=tr1_159;Name=UL21-20-1918-C1;Type=putative
JX898220.1	LoRTIA	RNA	67235	75218	.	+	.	ID=tr1_160;Name=UL21-20-1918-C2;Type=putative
JX898220.1	LoRTIA	RNA	67294	75218	.	+	.	ID=tr1_161;Name=UL21-20-19-18-C1;Type=putative
JX898220.1	LoRTIA	RNA	68118	75218	.	+	.	ID=tr1_162;Name=UL20-19-18-L1;Type=putative
JX898220.1	LoRTIA	RNA	68478	75218	.	+	.	ID=tr1_163;Name=UL20-19-18-L2;Type=putative
JX898220.1	LoRTIA	RNA	69140	70117	.	+	.	ID=tr1_164;Name=UL20-AT2;Type=putative
JX898220.1	LoRTIA	RNA	69140	73140	.	+	.	ID=tr1_165;Name=UL20-AT3;Type=putative
JX898220.1	LoRTIA	RNA	69140	79804	.	+	.	ID=tr1_166;Name=UL20-UL19-18-17-16;Type=putative
JX898220.1	LoRTIA	RNA	69474	71542	.	+	.	ID=tr1_167;Name=UL19-NC7;Type=putative
JX898220.1	LoRTIA	RNA	69897	70117	.	+	.	ID=tr1_169;Name=UL19-NC1;Type=putative
JX898220.1	LoRTIA	RNA	69897	70226	.	+	.	ID=tr1_170;Name=UL19-NC2;Type=putative
JX898220.1	LoRTIA	RNA	69897	71118	.	+	.	ID=tr1_171;Name=UL19-NC3;Type=putative
JX898220.1	LoRTIA	RNA	69897	73686	.	+	.	ID=tr1_172;Name=UL19-NC6;Type=putative
JX898220.1	LoRTIA	RNA	69897	79804	.	+	.	ID=tr1_168;Name=UL19-18-17-16;Type=putative
JX898220.1	LoRTIA	RNA	69965	71542	.	+	.	ID=tr1_173;Name=UL19.5;Type=putative
JX898220.1	LoRTIA	RNA	70094	71542	.	+	.	ID=tr1_174;Name=UL19-NC7;Type=putative
JX898220.1	LoRTIA	RNA	70288	71542	.	+	.	ID=tr1_175;Name=UL19-NC8;Type=putative
JX898220.1	LoRTIA	RNA	70583	75218	.	+	.	ID=tr1_176;Name=UL18-L8;Type=putative
JX898220.1	LoRTIA	RNA	71031	71542	.	+	.	ID=tr1_177;Name=UL19-NC10;Type=putative
JX898220.1	LoRTIA	RNA	71378	75218	.	+	.	ID=tr1_179;Name=UL18-L15;Type=putative
JX898220.1	LoRTIA	RNA	71378	79804	.	+	.	ID=tr1_178;Name=UL18-17-16;Type=putative
JX898220.1	LoRTIA	RNA	72455	73140	.	+	.	ID=tr1_180;Name=UL18-NC11;Type=putative
JX898220.1	LoRTIA	RNA	73359	79804	.	+	.	ID=tr1_181;Name=UL18-17-16-S1;Type=putative
JX898220.1	LoRTIA	RNA	73843	75218	.	+	.	ID=tr1_182;Name=UL18-L40;Type=putative
JX898220.1	LoRTIA	RNA	74021	79804	.	+	.	ID=tr1_183;Name=UL18-17-16-S2;Type=putative
JX898220.1	LoRTIA	RNA	74071	79804	.	+	.	ID=tr1_184;Name=UL18-17-16-S3;Type=putative
JX898220.1	LoRTIA	RNA	74084	79804	.	+	.	ID=tr1_185;Name=UL18-17-16-S4;Type=putative
JX898220.1	LoRTIA	RNA	74152	84715	.	+	.	ID=tr1_186;Name=UL18-17-16-15-14-13-12-11-C1;Type=putative
JX898220.1	LoRTIA	RNA	74667	79804	.	+	.	ID=tr1_187;Name=UL17-16-L1;Type=putative
JX898220.1	LoRTIA	RNA	74992	79804	.	+	.	ID=tr1_188;Name=UL17-16-L2;Type=putative
JX898220.1	LoRTIA	exon	75217	76460	.	-	.	ID=exon_11;Parent=tr1_6;Name=UL15.6-SP1;Type=putative
JX898220.1	LoRTIA	exon	75217	76460	.	-	.	ID=exon_13;Parent=tr1_7;Name=UL15-A-L2-SP2;Type=putative
JX898220.1	LoRTIA	exon	75217	76460	.	-	.	ID=exon_15;Parent=tr1_8;Name=UL15-L4-SP1;Type=putative
JX898220.1	LoRTIA	RNA	75217	78294	.	-	.	ID=tr1_7;Name=UL15-A-L2-SP2;Type=putative
JX898220.1	LoRTIA	RNA	75217	79945	.	-	.	ID=tr1_189;Name=UL15.5;Type=putative
JX898220.1	LoRTIA	RNA	75217	80282	.	-	.	ID=tr1_6;Name=UL15.6-SP1;Type=putative
JX898220.1	LoRTIA	RNA	75217	80282	.	-	.	ID=tr1_190;Name=UL15.6;Type=putative
JX898220.1	LoRTIA	RNA	75217	80537	.	-	.	ID=tr1_191;Name=UL15.7;Type=putative
JX898220.1	LoRTIA	RNA	75217	85327	.	-	.	ID=tr1_8;Name=UL15-L4-SP1;Type=putative
JX898220.1	LoRTIA	RNA	76278	76549	.	+	.	ID=tr1_192;Name=UL17-NC1;Type=putative
JX898220.1	LoRTIA	exon	78041	78294	.	-	.	ID=exon_14;Parent=tr1_7;Name=UL15-A-L2-SP2;Type=putative
JX898220.1	LoRTIA	RNA	78348	79773	.	+	.	ID=tr1_194;Name=UL16-L2-AT1;Type=putative
JX898220.1	LoRTIA	RNA	78348	84715	.	+	.	ID=tr1_193;Name=UL16-14-13-12-11-L1;Type=putative
JX898220.1	LoRTIA	RNA	78441	79754	.	+	.	ID=tr1_196;Name=UL16-AT2;Type=putative
JX898220.1	LoRTIA	RNA	78441	79773	.	+	.	ID=tr1_195;Name=UL16-AT1;Type=putative
JX898220.1	LoRTIA	RNA	78952	79773	.	+	.	ID=tr1_197;Name=UL16.1-S1-AT1;Type=putative
JX898220.1	LoRTIA	RNA	79143	84715	.	+	.	ID=tr1_198;Name=UL14-13-12-11-L1;Type=putative
JX898220.1	LoRTIA	RNA	79434	79773	.	+	.	ID=tr1_199;Name=UL16.2-S1-AT1;Type=putative
JX898220.1	LoRTIA	exon	79836	80282	.	-	.	ID=exon_12;Parent=tr1_6;Name=UL15.6-SP1;Type=putative
JX898220.1	LoRTIA	exon	79836	85327	.	-	.	ID=exon_16;Parent=tr1_8;Name=UL15-L4-SP1;Type=putative
JX898220.1	LoRTIA	RNA	84716	91411	.	-	.	ID=tr1_203;Name=UL8-9-10-C1;Type=putative
JX898220.1	LoRTIA	RNA	84716	92093	.	-	.	ID=tr1_201;Name=UL7-8-9-10-C1;Type=putative
JX898220.1	LoRTIA	RNA	84716	92374	.	-	.	ID=tr1_202;Name=UL7-8-9-10-C2;Type=putative
JX898220.1	LoRTIA	RNA	84716	93973	.	-	.	ID=tr1_200;Name=UL6-7-8-9-10-C1;Type=putative
JX898220.1	LoRTIA	RNA	85711	90911	.	+	.	ID=tr1_204;Name=UL9-AT2;Type=putative
JX898220.1	LoRTIA	RNA	85776	90911	.	+	.	ID=tr1_206;Name=UL8-L3-AT2;Type=putative
JX898220.1	LoRTIA	RNA	85776	91009	.	+	.	ID=tr1_205;Name=UL8-L3;Type=putative
JX898220.1	LoRTIA	RNA	87448	90992	.	+	.	ID=tr1_207;Name=UL8-L2-AT1;Type=putative
JX898220.1	LoRTIA	RNA	88769	90911	.	+	.	ID=tr1_208;Name=UL8.1-AT2;Type=putative
JX898220.1	LoRTIA	RNA	89065	90911	.	+	.	ID=tr1_209;Name=UL8.2.AT2;Type=putative
JX898220.1	LoRTIA	RNA	89332	90911	.	+	.	ID=tr1_212;Name=UL8.3-AT2;Type=putative
JX898220.1	LoRTIA	RNA	89332	90992	.	+	.	ID=tr1_211;Name=UL8.3-AT1;Type=putative
JX898220.1	LoRTIA	RNA	89332	96616	.	+	.	ID=tr1_210;Name=UL7-6-5;Type=putative
JX898220.1	LoRTIA	RNA	89410	90992	.	+	.	ID=tr1_213;Name=UL8.3-L1-AT1;Type=putative
JX898220.1	LoRTIA	RNA	89488	96616	.	+	.	ID=tr1_214;Name=UL7-6-5-S1;Type=putative
JX898220.1	LoRTIA	RNA	89569	90911	.	+	.	ID=tr1_215;Name=UL8.4-AT2;Type=putative
JX898220.1	LoRTIA	RNA	89796	90992	.	+	.	ID=tr1_216;Name=UL8.4-L2-AT1;Type=putative
JX898220.1	LoRTIA	RNA	89974	90992	.	+	.	ID=tr1_217;Name=UL8.4-L3-AT1;Type=putative
JX898220.1	LoRTIA	RNA	90181	90992	.	+	.	ID=tr1_218;Name=UL8.4-L4-AT1;Type=putative
JX898220.1	LoRTIA	RNA	90411	96616	.	+	.	ID=tr1_220;Name=UL7-6-5-S2;Type=putative
JX898220.1	LoRTIA	RNA	90411	97115	.	+	.	ID=tr1_219;Name=UL7-6-5-4-S1;Type=putative
JX898220.1	LoRTIA	RNA	90901	91411	.	-	.	ID=tr1_221;Name=UL7.1-AT2;Type=putative
JX898220.1	LoRTIA	RNA	90901	91589	.	-	.	ID=tr1_222;Name=UL7.3-L1-AT1;Type=putative
JX898220.1	LoRTIA	RNA	90901	91699	.	-	.	ID=tr1_223;Name=UL7.4-L2-AT2;Type=putative
JX898220.1	LoRTIA	RNA	90901	91785	.	-	.	ID=tr1_224;Name=UL7.4-L3-AT1;Type=putative
JX898220.1	LoRTIA	RNA	90901	92609	.	-	.	ID=tr1_225;Name=UL7-L6-AT1;Type=putative
JX898220.1	LoRTIA	RNA	90953	92445	.	-	.	ID=tr1_227;Name=UL7-L5-AT1;Type=putative
JX898220.1	LoRTIA	RNA	90953	93973	.	-	.	ID=tr1_226;Name=UL6-7-AT1;Type=putative
JX898220.1	LoRTIA	RNA	91003	96616	.	+	.	ID=tr1_228;Name=UL7-6-5-C1;Type=putative
JX898220.1	LoRTIA	RNA	91622	96616	.	+	.	ID=tr1_230;Name=UL7-6-5-C2;Type=putative
JX898220.1	LoRTIA	RNA	91622	97115	.	+	.	ID=tr1_229;Name=UL6-5-4-C2;Type=putative
JX898220.1	LoRTIA	RNA	94325	100385	.	+	.	ID=tr1_231;Name=UL4-3.5-3-2-1-0.7-0.5-C1;Type=putative
JX898220.1	LoRTIA	RNA	94989	97115	.	+	.	ID=tr1_232;Name=UL4-L3;Type=putative
JX898220.1	LoRTIA	RNA	96166	96616	.	+	.	ID=tr1_233;Name=UL5.6-L1;Type=putative
JX898220.1	LoRTIA	RNA	96244	96616	.	+	.	ID=tr1_234;Name=UL5.7;Type=putative
JX898220.1	LoRTIA	RNA	96481	96616	.	+	.	ID=tr1_236;Name=UL5-TR1;Type=putative
JX898220.1	LoRTIA	RNA	96481	100385	.	+	.	ID=tr1_235;Name=UL4-3.5-3-2-1-0.7-0.5-C2;Type=putative
JX898220.1	LoRTIA	RNA	97095	100872	.	-	.	ID=tr1_237;Name=UL1-2-3-3.5-L4;Type=putative
JX898220.1	LoRTIA	RNA	97133	99826	.	-	.	ID=tr1_238;Name=UL0.7-1-2-3-3.5-AT1;Type=putative
JX898220.1	LoRTIA	RNA	97613	100681	.	+	.	ID=tr1_239;Name=UL2-1-0.7-0.5-C2;Type=putative
JX898220.1	LoRTIA	RNA	98596	100385	.	+	.	ID=tr1_240;Name=UL1-0.7-0.5-C2;Type=putative
JX898220.1	LoRTIA	RNA	98648	100681	.	+	.	ID=tr1_241;Name=UL1-0.7-0.5-C4;Type=putative
JX898220.1	LoRTIA	RNA	98919	100681	.	+	.	ID=tr1_242;Name=UL1-0.7-0.5-C6;Type=putative
JX898220.1	LoRTIA	RNA	99466	100681	.	+	.	ID=tr1_243;Name=UL0.7-0.5-S1-AT1;Type=putative
JX898220.1	LoRTIA	RNA	100687	108790	.	-	.	ID=tr1_244;Name=BICP4-0;Type=putative
JX898220.1	LoRTIA	exon	101550	102953	.	-	.	ID=exon_17;Parent=tr1_9;Name=BICP0-NC3;Type=putative
JX898220.1	LoRTIA	RNA	101550	103837	.	-	.	ID=tr1_245;Name=BICP0-NC2;Type=putative
JX898220.1	LoRTIA	RNA	101550	108790	.	-	.	ID=tr1_9;Name=BICP0-NC3;Type=putative
JX898220.1	LoRTIA	exon	103841	107967	.	-	.	ID=exon_19;Parent=tr1_10;Name=BICP4-S1;Type=putative
JX898220.1	LoRTIA	RNA	103841	108570	.	-	.	ID=tr1_10;Name=BICP4-S1;Type=putative
JX898220.1	LoRTIA	RNA	103841	108790	.	-	.	ID=tr1_246;Name=BICP4;Type=putative
JX898220.1	LoRTIA	RNA	105676	108790	.	-	.	ID=tr1_247;Name=BICP4-NC1;Type=putative
JX898220.1	LoRTIA	exon	105737	107967	.	-	.	ID=exon_21;Parent=tr1_11;Name=BICP4-NC3;Type=putative
JX898220.1	LoRTIA	RNA	105737	108570	.	-	.	ID=tr1_11;Name=BICP4-NC3;Type=putative
JX898220.1	LoRTIA	RNA	105737	108790	.	-	.	ID=tr1_248;Name=BICP4-NC5;Type=putative
JX898220.1	LoRTIA	exon	105790	107967	.	-	.	ID=exon_23;Parent=tr1_12;Name=BICP4-NC8;Type=putative
JX898220.1	LoRTIA	RNA	105790	108570	.	-	.	ID=tr1_12;Name=BICP4-NC8;Type=putative
JX898220.1	LoRTIA	RNA	105790	108790	.	-	.	ID=tr1_249;Name=BICP4-NC10;Type=putative
JX898220.1	LoRTIA	exon	106560	107967	.	-	.	ID=exon_25;Parent=tr1_13;Name=BICP4-NC13;Type=putative
JX898220.1	LoRTIA	RNA	106560	108790	.	-	.	ID=tr1_13;Name=BICP4-NC13;Type=putative
JX898220.1	LoRTIA	RNA	108347	108570	.	-	.	ID=tr1_250;Name=BICP4-NC11;Type=putative
JX898220.1	LoRTIA	exon	108438	108570	.	-	.	ID=exon_20;Parent=tr1_10;Name=BICP4-S1;Type=putative
JX898220.1	LoRTIA	exon	108438	108570	.	-	.	ID=exon_22;Parent=tr1_11;Name=BICP4-NC3;Type=putative
JX898220.1	LoRTIA	exon	108438	108570	.	-	.	ID=exon_24;Parent=tr1_12;Name=BICP4-NC8;Type=putative
JX898220.1	LoRTIA	exon	108438	108790	.	-	.	ID=exon_18;Parent=tr1_9;Name=BICP0-NC3;Type=putative
JX898220.1	LoRTIA	exon	108438	108790	.	-	.	ID=exon_26;Parent=tr1_13;Name=BICP4-NC13;Type=putative
JX898220.1	LoRTIA	RNA	110429	111323	.	-	.	ID=tr1_251;Name=ORIS-RNA1;Type=putative
JX898220.1	LoRTIA	exon	111380	112283	.	+	.	ID=exon_29;Parent=tr1_15;Name=BICP22-L1-SP12;Type=putative
JX898220.1	LoRTIA	exon	111380	112283	.	+	.	ID=exon_31;Parent=tr1_16;Name=BICP22-L1-SP8;Type=putative
JX898220.1	LoRTIA	exon	111380	112570	.	+	.	ID=exon_27;Parent=tr1_14;Name=BICP22-L1-SP10;Type=putative
JX898220.1	LoRTIA	RNA	111380	113888	.	+	.	ID=tr1_14;Name=BICP22-L1-SP10;Type=putative
JX898220.1	LoRTIA	RNA	111380	113888	.	+	.	ID=tr1_15;Name=BICP22-L1-SP12;Type=putative
JX898220.1	LoRTIA	RNA	111380	113888	.	+	.	ID=tr1_16;Name=BICP22-L1-SP8;Type=putative
JX898220.1	LoRTIA	RNA	111380	113888	.	+	.	ID=tr1_252;Name=BICP22-L1;Type=putative
JX898220.1	LoRTIA	exon	111666	111898	.	+	.	ID=exon_34;Parent=tr1_17;Name=BICP22-L2-SP1;Type=putative
JX898220.1	LoRTIA	RNA	111666	112775	.	+	.	ID=tr1_253;Name=BICP22-NC9;Type=putative
JX898220.1	LoRTIA	RNA	111666	113888	.	+	.	ID=tr1_17;Name=BICP22-L2-SP1;Type=putative
JX898220.1	LoRTIA	exon	111774	111898	.	+	.	ID=exon_38;Parent=tr1_18;Name=BICP22-L4-SP1;Type=putative
JX898220.1	LoRTIA	exon	111774	112076	.	+	.	ID=exon_42;Parent=tr1_19;Name=BICP22-NC3-SP5;Type=putative
JX898220.1	LoRTIA	exon	111774	112570	.	+	.	ID=exon_45;Parent=tr1_20;Name=BICP22-L3-SP10;Type=putative
JX898220.1	LoRTIA	RNA	111774	112775	.	+	.	ID=tr1_19;Name=BICP22-NC3-SP5;Type=putative
JX898220.1	LoRTIA	RNA	111774	113888	.	+	.	ID=tr1_18;Name=BICP22-L4-SP1;Type=putative
JX898220.1	LoRTIA	RNA	111774	113888	.	+	.	ID=tr1_20;Name=BICP22-L3-SP10;Type=putative
JX898220.1	LoRTIA	exon	111828	111898	.	+	.	ID=exon_47;Parent=tr1_21;Name=BICP22-AT1-SP1;Type=putative
JX898220.1	LoRTIA	exon	111828	111898	.	+	.	ID=exon_51;Parent=tr1_22;Name=BICP22-AT1-SP20;Type=putative
JX898220.1	LoRTIA	exon	111828	111898	.	+	.	ID=exon_62;Parent=tr1_25;Name=BICP22-AT3-SP2;Type=putative
JX898220.1	LoRTIA	exon	111828	111898	.	+	.	ID=exon_67;Parent=tr1_26;Name=BICP22-NC3-SP1;Type=putative
JX898220.1	LoRTIA	exon	111828	111898	.	+	.	ID=exon_70;Parent=tr1_27;Name=BICP22-NC4-SP1;Type=putative
JX898220.1	LoRTIA	exon	111828	111898	.	+	.	ID=exon_72;Parent=tr1_28;Name=BICP22-NC5-SP2;Type=putative
JX898220.1	LoRTIA	exon	111828	111898	.	+	.	ID=exon_76;Parent=tr1_29;Name=BICP22-NC5-SP4;Type=putative
JX898220.1	LoRTIA	exon	111828	111898	.	+	.	ID=exon_79;Parent=tr1_30;Name=BICP22-NC7-SP4;Type=putative
JX898220.1	LoRTIA	exon	111828	111898	.	+	.	ID=exon_86;Parent=tr1_33;Name=BICP22-SP13;Type=putative
JX898220.1	LoRTIA	exon	111828	111898	.	+	.	ID=exon_90;Parent=tr1_34;Name=BICP22-SP15;Type=putative
JX898220.1	LoRTIA	exon	111828	111898	.	+	.	ID=exon_94;Parent=tr1_35;Name=BICP22-SP18;Type=putative
JX898220.1	LoRTIA	exon	111828	111898	.	+	.	ID=exon_100;Parent=tr1_37;Name=BICP22-SP20;Type=putative
JX898220.1	LoRTIA	exon	111828	111898	.	+	.	ID=exon_108;Parent=tr1_39;Name=BICP22-SP22;Type=putative
JX898220.1	LoRTIA	RNA	111828	112047	.	+	.	ID=tr1_27;Name=BICP22-NC4-SP1;Type=putative
JX898220.1	LoRTIA	RNA	111828	112073	.	+	.	ID=tr1_256;Name=BICP22-NC14;Type=putative
JX898220.1	LoRTIA	exon	111828	112076	.	+	.	ID=exon_55;Parent=tr1_23;Name=BICP22-AT1-SP5;Type=putative
JX898220.1	LoRTIA	exon	111828	112076	.	+	.	ID=exon_59;Parent=tr1_24;Name=BICP22-AT2-SP16;Type=putative
JX898220.1	LoRTIA	exon	111828	112076	.	+	.	ID=exon_84;Parent=tr1_32;Name=BICP22-SP11;Type=putative
JX898220.1	LoRTIA	exon	111828	112076	.	+	.	ID=exon_97;Parent=tr1_36;Name=BICP22-SP19;Type=putative
JX898220.1	LoRTIA	exon	111828	112076	.	+	.	ID=exon_104;Parent=tr1_38;Name=BICP22-SP21;Type=putative
JX898220.1	LoRTIA	exon	111828	112283	.	+	.	ID=exon_82;Parent=tr1_31;Name=BICP22-NC8-SP11;Type=putative
JX898220.1	LoRTIA	RNA	111828	112422	.	+	.	ID=tr1_257;Name=BICP22-NC3;Type=putative
JX898220.1	LoRTIA	RNA	111828	112471	.	+	.	ID=tr1_255;Name=BICP22-NC1;Type=putative
JX898220.1	LoRTIA	RNA	111828	112630	.	+	.	ID=tr1_29;Name=BICP22-NC5-SP4;Type=putative
JX898220.1	LoRTIA	RNA	111828	112630	.	+	.	ID=tr1_258;Name=BICP22-NC5;Type=putative
JX898220.1	LoRTIA	RNA	111828	112645	.	+	.	ID=tr1_26;Name=BICP22-NC3-SP1;Type=putative
JX898220.1	LoRTIA	RNA	111828	112667	.	+	.	ID=tr1_30;Name=BICP22-NC7-SP4;Type=putative
JX898220.1	LoRTIA	RNA	111828	112717	.	+	.	ID=tr1_28;Name=BICP22-NC5-SP2;Type=putative
JX898220.1	LoRTIA	RNA	111828	112775	.	+	.	ID=tr1_31;Name=BICP22-NC8-SP11;Type=putative
JX898220.1	LoRTIA	RNA	111828	113888	.	+	.	ID=tr1_32;Name=BICP22-SP11;Type=putative
JX898220.1	LoRTIA	RNA	111828	113888	.	+	.	ID=tr1_33;Name=BICP22-SP13;Type=putative
JX898220.1	LoRTIA	RNA	111828	113888	.	+	.	ID=tr1_34;Name=BICP22-SP15;Type=putative
JX898220.1	LoRTIA	RNA	111828	113888	.	+	.	ID=tr1_35;Name=BICP22-SP18;Type=putative
JX898220.1	LoRTIA	RNA	111828	113888	.	+	.	ID=tr1_36;Name=BICP22-SP19;Type=putative
JX898220.1	LoRTIA	RNA	111828	113888	.	+	.	ID=tr1_37;Name=BICP22-SP20;Type=putative
JX898220.1	LoRTIA	RNA	111828	113888	.	+	.	ID=tr1_38;Name=BICP22-SP21;Type=putative
JX898220.1	LoRTIA	RNA	111828	113888	.	+	.	ID=tr1_39;Name=BICP22-SP22;Type=putative
JX898220.1	LoRTIA	RNA	111828	113888	.	+	.	ID=tr1_254;Name=BICP22-L3-SP1;Type=putative
JX898220.1	LoRTIA	RNA	111828	116036	.	+	.	ID=tr1_24;Name=BICP22-AT2-SP16;Type=putative
JX898220.1	LoRTIA	RNA	111828	118661	.	+	.	ID=tr1_21;Name=BICP22-AT1-SP1;Type=putative
JX898220.1	LoRTIA	RNA	111828	118661	.	+	.	ID=tr1_22;Name=BICP22-AT1-SP20;Type=putative
JX898220.1	LoRTIA	RNA	111828	118661	.	+	.	ID=tr1_23;Name=BICP22-AT1-SP5;Type=putative
JX898220.1	LoRTIA	RNA	111828	123550	.	+	.	ID=tr1_25;Name=BICP22-AT3-SP2;Type=putative
JX898220.1	LoRTIA	RNA	111848	112342	.	-	.	ID=tr1_259;Name=BICP22-AS2;Type=putative
JX898220.1	LoRTIA	RNA	111848	112471	.	+	.	ID=tr1_260;Name=BICP22-NC12;Type=putative
JX898220.1	LoRTIA	RNA	111941	112330	.	-	.	ID=tr1_261;Name=BICP22-AS3;Type=putative
JX898220.1	LoRTIA	exon	112010	112076	.	+	.	ID=exon_115;Parent=tr1_42;Name=BICP22-S1-SP5;Type=putative
JX898220.1	LoRTIA	exon	112010	112283	.	+	.	ID=exon_112;Parent=tr1_41;Name=BICP22-S1-SP3;Type=putative
JX898220.1	LoRTIA	exon	112010	112570	.	+	.	ID=exon_110;Parent=tr1_40;Name=BICP22-S1-SP10;Type=putative
JX898220.1	LoRTIA	RNA	112010	113888	.	+	.	ID=tr1_40;Name=BICP22-S1-SP10;Type=putative
JX898220.1	LoRTIA	RNA	112010	113888	.	+	.	ID=tr1_41;Name=BICP22-S1-SP3;Type=putative
JX898220.1	LoRTIA	RNA	112010	113888	.	+	.	ID=tr1_42;Name=BICP22-S1-SP5;Type=putative
JX898220.1	LoRTIA	RNA	112010	113888	.	+	.	ID=tr1_262;Name=BICP22-S1;Type=putative
JX898220.1	LoRTIA	exon	112012	112047	.	+	.	ID=exon_71;Parent=tr1_27;Name=BICP22-NC4-SP1;Type=putative
JX898220.1	LoRTIA	exon	112012	112076	.	+	.	ID=exon_52;Parent=tr1_22;Name=BICP22-AT1-SP20;Type=putative
JX898220.1	LoRTIA	exon	112012	112076	.	+	.	ID=exon_63;Parent=tr1_25;Name=BICP22-AT3-SP2;Type=putative
JX898220.1	LoRTIA	exon	112012	112076	.	+	.	ID=exon_73;Parent=tr1_28;Name=BICP22-NC5-SP2;Type=putative
JX898220.1	LoRTIA	exon	112012	112076	.	+	.	ID=exon_87;Parent=tr1_33;Name=BICP22-SP13;Type=putative
JX898220.1	LoRTIA	exon	112012	112076	.	+	.	ID=exon_101;Parent=tr1_37;Name=BICP22-SP20;Type=putative
JX898220.1	LoRTIA	exon	112012	112094	.	+	.	ID=exon_68;Parent=tr1_26;Name=BICP22-NC3-SP1;Type=putative
JX898220.1	LoRTIA	exon	112012	112094	.	+	.	ID=exon_91;Parent=tr1_34;Name=BICP22-SP15;Type=putative
JX898220.1	LoRTIA	exon	112012	112094	.	+	.	ID=exon_95;Parent=tr1_35;Name=BICP22-SP18;Type=putative
JX898220.1	LoRTIA	exon	112012	112283	.	+	.	ID=exon_35;Parent=tr1_17;Name=BICP22-L2-SP1;Type=putative
JX898220.1	LoRTIA	exon	112012	112283	.	+	.	ID=exon_39;Parent=tr1_18;Name=BICP22-L4-SP1;Type=putative
JX898220.1	LoRTIA	exon	112012	112283	.	+	.	ID=exon_48;Parent=tr1_21;Name=BICP22-AT1-SP1;Type=putative
JX898220.1	LoRTIA	exon	112012	112283	.	+	.	ID=exon_77;Parent=tr1_29;Name=BICP22-NC5-SP4;Type=putative
JX898220.1	LoRTIA	exon	112012	112283	.	+	.	ID=exon_80;Parent=tr1_30;Name=BICP22-NC7-SP4;Type=putative
JX898220.1	LoRTIA	exon	112012	113888	.	+	.	ID=exon_109;Parent=tr1_39;Name=BICP22-SP22;Type=putative
JX898220.1	LoRTIA	exon	112146	112283	.	+	.	ID=exon_119;Parent=tr1_43;Name=BICP22-L2-SP;Type=putative
JX898220.1	LoRTIA	exon	112146	112283	.	+	.	ID=exon_122;Parent=tr1_44;Name=BICP22-L2-SP12;Type=putative
JX898220.1	LoRTIA	RNA	112146	112607	.	+	.	ID=tr1_266;Name=BICP22-NC6;Type=putative
JX898220.1	LoRTIA	RNA	112146	112668	.	+	.	ID=tr1_264;Name=BICP22-NC11;Type=putative
JX898220.1	LoRTIA	RNA	112146	112775	.	+	.	ID=tr1_265;Name=BICP22-NC13;Type=putative
JX898220.1	LoRTIA	RNA	112146	113888	.	+	.	ID=tr1_43;Name=BICP22-L2-SP;Type=putative
JX898220.1	LoRTIA	RNA	112146	113888	.	+	.	ID=tr1_44;Name=BICP22-L2-SP12;Type=putative
JX898220.1	LoRTIA	RNA	112146	113888	.	+	.	ID=tr1_263;Name=BICP22-L2;Type=putative
JX898220.1	LoRTIA	RNA	112156	112330	.	-	.	ID=tr1_268;Name=BICP22-AS8;Type=putative
JX898220.1	LoRTIA	RNA	112156	112491	.	-	.	ID=tr1_267;Name=BICP22-AS7;Type=putative
JX898220.1	LoRTIA	exon	112164	112283	.	+	.	ID=exon_124;Parent=tr1_45;Name=BICP22-S3-SP3;Type=putative
JX898220.1	LoRTIA	RNA	112164	113888	.	+	.	ID=tr1_45;Name=BICP22-S3-SP3;Type=putative
JX898220.1	LoRTIA	RNA	112164	113888	.	+	.	ID=tr1_269;Name=BICP22-S3;Type=putative
JX898220.1	LoRTIA	RNA	112182	112342	.	-	.	ID=tr1_270;Name=BICP22-AS5;Type=putative
JX898220.1	LoRTIA	RNA	112182	112491	.	-	.	ID=tr1_271;Name=BICP22-AS9;Type=putative
JX898220.1	LoRTIA	exon	112211	112283	.	+	.	ID=exon_43;Parent=tr1_19;Name=BICP22-NC3-SP5;Type=putative
JX898220.1	LoRTIA	exon	112211	112283	.	+	.	ID=exon_53;Parent=tr1_22;Name=BICP22-AT1-SP20;Type=putative
JX898220.1	LoRTIA	exon	112211	112283	.	+	.	ID=exon_56;Parent=tr1_23;Name=BICP22-AT1-SP5;Type=putative
JX898220.1	LoRTIA	exon	112211	112283	.	+	.	ID=exon_60;Parent=tr1_24;Name=BICP22-AT2-SP16;Type=putative
JX898220.1	LoRTIA	exon	112211	112283	.	+	.	ID=exon_64;Parent=tr1_25;Name=BICP22-AT3-SP2;Type=putative
JX898220.1	LoRTIA	exon	112211	112283	.	+	.	ID=exon_74;Parent=tr1_28;Name=BICP22-NC5-SP2;Type=putative
JX898220.1	LoRTIA	exon	112211	112283	.	+	.	ID=exon_102;Parent=tr1_37;Name=BICP22-SP20;Type=putative
JX898220.1	LoRTIA	exon	112211	112283	.	+	.	ID=exon_105;Parent=tr1_38;Name=BICP22-SP21;Type=putative
JX898220.1	LoRTIA	exon	112211	112283	.	+	.	ID=exon_116;Parent=tr1_42;Name=BICP22-S1-SP5;Type=putative
JX898220.1	LoRTIA	exon	112211	112645	.	+	.	ID=exon_69;Parent=tr1_26;Name=BICP22-NC3-SP1;Type=putative
JX898220.1	LoRTIA	exon	112211	113888	.	+	.	ID=exon_85;Parent=tr1_32;Name=BICP22-SP11;Type=putative
JX898220.1	LoRTIA	exon	112211	113888	.	+	.	ID=exon_96;Parent=tr1_35;Name=BICP22-SP18;Type=putative
JX898220.1	LoRTIA	exon	112444	112570	.	+	.	ID=exon_88;Parent=tr1_33;Name=BICP22-SP13;Type=putative
JX898220.1	LoRTIA	exon	112454	112570	.	+	.	ID=exon_98;Parent=tr1_36;Name=BICP22-SP19;Type=putative
JX898220.1	LoRTIA	exon	112455	112570	.	+	.	ID=exon_92;Parent=tr1_34;Name=BICP22-SP15;Type=putative
JX898220.1	LoRTIA	exon	112503	112570	.	+	.	ID=exon_32;Parent=tr1_16;Name=BICP22-L1-SP8;Type=putative
JX898220.1	LoRTIA	exon	112503	112570	.	+	.	ID=exon_36;Parent=tr1_17;Name=BICP22-L2-SP1;Type=putative
JX898220.1	LoRTIA	exon	112503	112570	.	+	.	ID=exon_40;Parent=tr1_18;Name=BICP22-L4-SP1;Type=putative
JX898220.1	LoRTIA	exon	112503	112570	.	+	.	ID=exon_49;Parent=tr1_21;Name=BICP22-AT1-SP1;Type=putative
JX898220.1	LoRTIA	exon	112503	112570	.	+	.	ID=exon_57;Parent=tr1_23;Name=BICP22-AT1-SP5;Type=putative
JX898220.1	LoRTIA	exon	112503	112570	.	+	.	ID=exon_65;Parent=tr1_25;Name=BICP22-AT3-SP2;Type=putative
JX898220.1	LoRTIA	exon	112503	112570	.	+	.	ID=exon_113;Parent=tr1_41;Name=BICP22-S1-SP3;Type=putative
JX898220.1	LoRTIA	exon	112503	112570	.	+	.	ID=exon_117;Parent=tr1_42;Name=BICP22-S1-SP5;Type=putative
JX898220.1	LoRTIA	exon	112503	112570	.	+	.	ID=exon_120;Parent=tr1_43;Name=BICP22-L2-SP;Type=putative
JX898220.1	LoRTIA	exon	112503	112570	.	+	.	ID=exon_125;Parent=tr1_45;Name=BICP22-S3-SP3;Type=putative
JX898220.1	LoRTIA	exon	112503	112630	.	+	.	ID=exon_78;Parent=tr1_29;Name=BICP22-NC5-SP4;Type=putative
JX898220.1	LoRTIA	exon	112503	112667	.	+	.	ID=exon_81;Parent=tr1_30;Name=BICP22-NC7-SP4;Type=putative
JX898220.1	LoRTIA	exon	112503	112717	.	+	.	ID=exon_75;Parent=tr1_28;Name=BICP22-NC5-SP2;Type=putative
JX898220.1	LoRTIA	exon	112503	112775	.	+	.	ID=exon_44;Parent=tr1_19;Name=BICP22-NC3-SP5;Type=putative
JX898220.1	LoRTIA	exon	112503	112775	.	+	.	ID=exon_83;Parent=tr1_31;Name=BICP22-NC8-SP11;Type=putative
JX898220.1	LoRTIA	exon	112503	113888	.	+	.	ID=exon_30;Parent=tr1_15;Name=BICP22-L1-SP12;Type=putative
JX898220.1	LoRTIA	exon	112503	113888	.	+	.	ID=exon_103;Parent=tr1_37;Name=BICP22-SP20;Type=putative
JX898220.1	LoRTIA	exon	112503	113888	.	+	.	ID=exon_123;Parent=tr1_44;Name=BICP22-L2-SP12;Type=putative
JX898220.1	LoRTIA	exon	112503	116036	.	+	.	ID=exon_61;Parent=tr1_24;Name=BICP22-AT2-SP16;Type=putative
JX898220.1	LoRTIA	exon	112503	118661	.	+	.	ID=exon_54;Parent=tr1_22;Name=BICP22-AT1-SP20;Type=putative
JX898220.1	LoRTIA	exon	112525	112570	.	+	.	ID=exon_106;Parent=tr1_38;Name=BICP22-SP21;Type=putative
JX898220.1	LoRTIA	RNA	112555	113888	.	+	.	ID=tr1_272;Name=BICP22-S5 ;Type=putative
JX898220.1	LoRTIA	exon	112866	113888	.	+	.	ID=exon_28;Parent=tr1_14;Name=BICP22-L1-SP10;Type=putative
JX898220.1	LoRTIA	exon	112866	113888	.	+	.	ID=exon_33;Parent=tr1_16;Name=BICP22-L1-SP8;Type=putative
JX898220.1	LoRTIA	exon	112866	113888	.	+	.	ID=exon_37;Parent=tr1_17;Name=BICP22-L2-SP1;Type=putative
JX898220.1	LoRTIA	exon	112866	113888	.	+	.	ID=exon_41;Parent=tr1_18;Name=BICP22-L4-SP1;Type=putative
JX898220.1	LoRTIA	exon	112866	113888	.	+	.	ID=exon_46;Parent=tr1_20;Name=BICP22-L3-SP10;Type=putative
JX898220.1	LoRTIA	exon	112866	113888	.	+	.	ID=exon_89;Parent=tr1_33;Name=BICP22-SP13;Type=putative
JX898220.1	LoRTIA	exon	112866	113888	.	+	.	ID=exon_93;Parent=tr1_34;Name=BICP22-SP15;Type=putative
JX898220.1	LoRTIA	exon	112866	113888	.	+	.	ID=exon_99;Parent=tr1_36;Name=BICP22-SP19;Type=putative
JX898220.1	LoRTIA	exon	112866	113888	.	+	.	ID=exon_107;Parent=tr1_38;Name=BICP22-SP21;Type=putative
JX898220.1	LoRTIA	exon	112866	113888	.	+	.	ID=exon_111;Parent=tr1_40;Name=BICP22-S1-SP10;Type=putative
JX898220.1	LoRTIA	exon	112866	113888	.	+	.	ID=exon_114;Parent=tr1_41;Name=BICP22-S1-SP3;Type=putative
JX898220.1	LoRTIA	exon	112866	113888	.	+	.	ID=exon_118;Parent=tr1_42;Name=BICP22-S1-SP5;Type=putative
JX898220.1	LoRTIA	exon	112866	113888	.	+	.	ID=exon_121;Parent=tr1_43;Name=BICP22-L2-SP;Type=putative
JX898220.1	LoRTIA	exon	112866	113888	.	+	.	ID=exon_126;Parent=tr1_45;Name=BICP22-S3-SP3;Type=putative
JX898220.1	LoRTIA	exon	112866	118661	.	+	.	ID=exon_50;Parent=tr1_21;Name=BICP22-AT1-SP1;Type=putative
JX898220.1	LoRTIA	exon	112866	118661	.	+	.	ID=exon_58;Parent=tr1_23;Name=BICP22-AT1-SP5;Type=putative
JX898220.1	LoRTIA	exon	112866	123550	.	+	.	ID=exon_66;Parent=tr1_25;Name=BICP22-AT3-SP2;Type=putative
JX898220.1	LoRTIA	RNA	114053	118011	.	-	.	ID=tr1_273;Name=US3-2-1.67-C8;Type=putative
JX898220.1	LoRTIA	RNA	114053	120101	.	-	.	ID=tr1_274;Name=US6-4-3-2-1.67-C1;Type=putative
JX898220.1	LoRTIA	RNA	114053	123396	.	-	.	ID=tr1_275;Name=US8-7-6-4-3-2-1.67-C1;Type=putative
JX898220.1	LoRTIA	RNA	114099	114896	.	+	.	ID=tr1_276;Name=US1.67-AS1;Type=putative
JX898220.1	LoRTIA	RNA	114765	116036	.	+	.	ID=tr1_277;Name=US2-AS4;Type=putative
JX898220.1	LoRTIA	RNA	114954	116014	.	+	.	ID=tr1_278;Name=US2-AS5;Type=putative
JX898220.1	LoRTIA	RNA	114954	116036	.	+	.	ID=tr1_279;Name=US2-AS6;Type=putative
JX898220.1	LoRTIA	RNA	115059	116014	.	+	.	ID=tr1_280;Name=US2-AS7;Type=putative
JX898220.1	LoRTIA	RNA	115220	116014	.	+	.	ID=tr1_281;Name=US3-NC1;Type=putative
JX898220.1	LoRTIA	RNA	115220	116036	.	+	.	ID=tr1_282;Name=US3-NC2;Type=putative
JX898220.1	LoRTIA	RNA	115295	116014	.	+	.	ID=tr1_283;Name=US3-NC3;Type=putative
JX898220.1	LoRTIA	RNA	115635	117031	.	+	.	ID=tr1_284;Name=US3-NC7;Type=putative
JX898220.1	LoRTIA	RNA	115733	116036	.	+	.	ID=tr1_285;Name=US3-NC10;Type=putative
JX898220.1	LoRTIA	RNA	117184	118624	.	+	.	ID=tr1_286;Name=US4-AT1;Type=putative
JX898220.1	LoRTIA	RNA	117761	118734	.	-	.	ID=tr1_287;Name=US4-AS7;Type=putative
JX898220.1	LoRTIA	RNA	117782	121378	.	+	.	ID=tr1_288;Name=US6-7-L4;Type=putative
JX898220.1	LoRTIA	RNA	117860	118624	.	+	.	ID=tr1_289;Name=US4.5-AT1;Type=putative
JX898220.1	LoRTIA	RNA	118669	123396	.	-	.	ID=tr1_290;Name=US6-AS4;Type=putative
JX898220.1	LoRTIA	RNA	118687	119868	.	-	.	ID=tr1_291;Name=US6-AS1;Type=putative
JX898220.1	LoRTIA	RNA	118687	120390	.	-	.	ID=tr1_292;Name=US6-AS2;Type=putative
JX898220.1	LoRTIA	RNA	118723	123733	.	+	.	ID=tr1_294;Name=US6-7-8-L1;Type=putative
JX898220.1	LoRTIA	RNA	118723	124009	.	+	.	ID=tr1_293;Name=US6-7-8-9-L1;Type=putative
JX898220.1	LoRTIA	RNA	118785	119241	.	+	.	ID=tr1_299;Name=US6-NC2;Type=putative
JX898220.1	LoRTIA	RNA	118785	120613	.	+	.	ID=tr1_298;Name=US6-AT1;Type=putative
JX898220.1	LoRTIA	RNA	118785	123052	.	+	.	ID=tr1_296;Name=US6-7-AT1;Type=putative
JX898220.1	LoRTIA	RNA	118785	123106	.	+	.	ID=tr1_297;Name=US6-7-AT2;Type=putative
JX898220.1	LoRTIA	RNA	118785	123668	.	+	.	ID=tr1_295;Name=US6-7-8-AT1;Type=putative
JX898220.1	LoRTIA	RNA	118845	124009	.	+	.	ID=tr1_300;Name=US7-8-9-L1;Type=putative
JX898220.1	LoRTIA	RNA	118966	124009	.	+	.	ID=tr1_301;Name=US7-8-9-L13;Type=putative
JX898220.1	LoRTIA	RNA	119076	124009	.	+	.	ID=tr1_302;Name=US7-8-9-L2;Type=putative
JX898220.1	LoRTIA	RNA	119172	124009	.	+	.	ID=tr1_303;Name=US7-8-9-L3;Type=putative
JX898220.1	LoRTIA	RNA	119292	124009	.	+	.	ID=tr1_304;Name=US7-8-9-L4;Type=putative
JX898220.1	LoRTIA	RNA	119328	123733	.	+	.	ID=tr1_305;Name=US7-8-L1;Type=putative
JX898220.1	LoRTIA	RNA	119468	124009	.	+	.	ID=tr1_306;Name=US7-8-9-L5;Type=putative
JX898220.1	LoRTIA	RNA	119529	124009	.	+	.	ID=tr1_307;Name=US7-8-9-L6;Type=putative
JX898220.1	LoRTIA	RNA	119555	124009	.	+	.	ID=tr1_308;Name=US7-8-9-L7;Type=putative
JX898220.1	LoRTIA	RNA	119632	124009	.	+	.	ID=tr1_309;Name=US7-8-9-L8;Type=putative
JX898220.1	LoRTIA	RNA	119695	120613	.	+	.	ID=tr1_310;Name=US6-TR1;Type=putative
JX898220.1	LoRTIA	RNA	119773	124009	.	+	.	ID=tr1_311;Name=US7-8-9-L10;Type=putative
JX898220.1	LoRTIA	RNA	119784	123608	.	+	.	ID=tr1_312;Name=US7-8-L18-AT1;Type=putative
JX898220.1	LoRTIA	RNA	119914	124009	.	+	.	ID=tr1_313;Name=US7-8-9-L11;Type=putative
JX898220.1	LoRTIA	RNA	120049	123733	.	+	.	ID=tr1_314;Name=US7-L-AT1;Type=putative
JX898220.1	LoRTIA	RNA	120177	120390	.	-	.	ID=tr1_316;Name=US7-AS1;Type=putative
JX898220.1	LoRTIA	RNA	120177	120613	.	+	.	ID=tr1_318;Name=US7-AT1;Type=putative
JX898220.1	LoRTIA	RNA	120177	122664	.	+	.	ID=tr1_319;Name=US7-AT2;Type=putative
JX898220.1	LoRTIA	RNA	120177	123396	.	-	.	ID=tr1_317;Name=US7-AS2;Type=putative
JX898220.1	LoRTIA	RNA	120177	123668	.	+	.	ID=tr1_315;Name=US7-8-AT1;Type=putative
JX898220.1	LoRTIA	RNA	120275	124009	.	+	.	ID=tr1_320;Name=US8-9-L1;Type=putative
JX898220.1	LoRTIA	RNA	120377	124009	.	+	.	ID=tr1_321;Name=US8-9-L2;Type=putative
JX898220.1	LoRTIA	RNA	120411	123733	.	+	.	ID=tr1_322;Name=US7-8-S1;Type=putative
JX898220.1	LoRTIA	RNA	120759	124009	.	+	.	ID=tr1_323;Name=US8-9-L3;Type=putative
JX898220.1	LoRTIA	RNA	120953	124009	.	+	.	ID=tr1_324;Name=US8-9-L5;Type=putative
JX898220.1	LoRTIA	RNA	121383	123106	.	+	.	ID=tr1_326;Name=US8-NC1;Type=putative
JX898220.1	LoRTIA	RNA	121383	123550	.	+	.	ID=tr1_325;Name=US8-AT1;Type=putative
JX898220.1	LoRTIA	RNA	121536	122664	.	+	.	ID=tr1_327;Name=US8-NC2;Type=putative
JX898220.1	LoRTIA	RNA	121536	123160	.	+	.	ID=tr1_328;Name=US8-NC5;Type=putative
JX898220.1	LoRTIA	RNA	121536	123189	.	+	.	ID=tr1_329;Name=US8-NC6;Type=putative
JX898220.1	LoRTIA	RNA	121536	123436	.	+	.	ID=tr1_331;Name=US8-S1-AT4;Type=putative
JX898220.1	LoRTIA	RNA	121536	123590	.	+	.	ID=tr1_330;Name=US8-S1-AT3;Type=putative
JX898220.1	LoRTIA	RNA	121625	123106	.	+	.	ID=tr1_332;Name=US8-NC9;Type=putative
JX898220.1	LoRTIA	RNA	121790	123106	.	+	.	ID=tr1_333;Name=US8-NC10;Type=putative
JX898220.1	LoRTIA	RNA	121790	123608	.	+	.	ID=tr1_334;Name=US8-TR1;Type=putative
JX898220.1	LoRTIA	RNA	122220	123106	.	+	.	ID=tr1_335;Name=US8-NC11;Type=putative
JX898220.1	LoRTIA	RNA	122220	123372	.	+	.	ID=tr1_336;Name=US8-TR2;Type=putative
JX898220.1	LoRTIA	RNA	122341	123106	.	+	.	ID=tr1_337;Name=US8-NC12;Type=putative
JX898220.1	LoRTIA	RNA	122488	123106	.	+	.	ID=tr1_338;Name=US8-NC14;Type=putative
JX898220.1	LoRTIA	RNA	122488	123228	.	+	.	ID=tr1_339;Name=US8-NC16;Type=putative
JX898220.1	LoRTIA	RNA	122488	123372	.	+	.	ID=tr1_341;Name=US8-TR7;Type=putative
JX898220.1	LoRTIA	RNA	122488	123668	.	+	.	ID=tr1_342;Name=US8-TR8;Type=putative
JX898220.1	LoRTIA	RNA	122488	123764	.	+	.	ID=tr1_340;Name=US8-TR10;Type=putative
JX898220.1	LoRTIA	RNA	122711	123106	.	+	.	ID=tr1_343;Name=US8-NC17;Type=putative
JX898220.1	LoRTIA	RNA	122711	123319	.	+	.	ID=tr1_344;Name=US8-NC19;Type=putative
JX898220.1	LoRTIA	RNA	122711	123523	.	+	.	ID=tr1_345;Name=US8-TR12;Type=putative
JX898220.1	LoRTIA	RNA	122711	123608	.	+	.	ID=tr1_346;Name=US8-TR13;Type=putative
JX898220.1	LoRTIA	RNA	122938	123372	.	+	.	ID=tr1_347;Name=US8-TR16;Type=putative
JX898220.1	LoRTIA	RNA	122938	123733	.	+	.	ID=tr1_348;Name=US8-TR17;Type=putative
JX898220.1	LoRTIA	RNA	123251	123523	.	+	.	ID=tr1_349;Name=US8-TR25;Type=putative
JX898220.1	LoRTIA	RNA	123453	123608	.	+	.	ID=tr1_350;Name=US9-NC1;Type=putative
JX898220.1	LoRTIA	RNA	133285	135896	.	+	.	ID=tr1_351;Name=CIRC-L1;Type=putative
JX898220.1	LoRTIA	RNA	1	1279	.	+	.	ID=tr1_352;Name=CIRC-L1;Type=putative
JX898220.1	LoRTIA	RNA	124174	126682	.	-	.	ID=tr1_359;Name=BICP22-L1;Type=putative
JX898220.1	LoRTIA	RNA	124174	126682	.	-	.	ID=tr1_360;Name=BICP22-L1-SP10;Type=putative
JX898220.1	LoRTIA	RNA	124174	126682	.	-	.	ID=tr1_361;Name=BICP22-L1-SP12;Type=putative
JX898220.1	LoRTIA	RNA	124174	126682	.	-	.	ID=tr1_362;Name=BICP22-L1-SP8;Type=putative
JX898220.1	LoRTIA	RNA	124174	125916	.	-	.	ID=tr1_363;Name=BICP22-L2;Type=putative
JX898220.1	LoRTIA	RNA	124174	125916	.	-	.	ID=tr1_364;Name=BICP22-L2-SP;Type=putative
JX898220.1	LoRTIA	RNA	124174	126396	.	-	.	ID=tr1_365;Name=BICP22-L2-SP1;Type=putative
JX898220.1	LoRTIA	RNA	124174	125916	.	-	.	ID=tr1_366;Name=BICP22-L2-SP12;Type=putative
JX898220.1	LoRTIA	RNA	124174	126288	.	-	.	ID=tr1_367;Name=BICP22-L3-SP10;Type=putative
JX898220.1	LoRTIA	RNA	124174	126288	.	-	.	ID=tr1_368;Name=BICP22-L4-SP1;Type=putative
JX898220.1	LoRTIA	RNA	124174	126052	.	-	.	ID=tr1_385;Name=BICP22-S1-SP10;Type=putative
JX898220.1	LoRTIA	RNA	124174	126052	.	-	.	ID=tr1_386;Name=BICP22-S1-SP3;Type=putative
JX898220.1	LoRTIA	RNA	124174	126052	.	-	.	ID=tr1_387;Name=BICP22-S1-SP5;Type=putative
JX898220.1	LoRTIA	RNA	124174	125898	.	-	.	ID=tr1_388;Name=BICP22-S3;Type=putative
JX898220.1	LoRTIA	RNA	124174	125898	.	-	.	ID=tr1_389;Name=BICP22-S3-SP3;Type=putative
JX898220.1	LoRTIA	RNA	124174	125507	.	-	.	ID=tr1_390;Name=BICP22-S5;Type=putative
JX898220.1	LoRTIA	RNA	124174	126234	.	-	.	ID=tr1_391;Name=BICP22-SP11;Type=putative
JX898220.1	LoRTIA	RNA	124174	126234	.	-	.	ID=tr1_392;Name=BICP22-SP13;Type=putative
JX898220.1	LoRTIA	RNA	124174	126234	.	-	.	ID=tr1_393;Name=BICP22-SP15;Type=putative
JX898220.1	LoRTIA	RNA	124174	126234	.	-	.	ID=tr1_394;Name=BICP22-SP18;Type=putative
JX898220.1	LoRTIA	RNA	124174	126234	.	-	.	ID=tr1_395;Name=BICP22-SP19;Type=putative
JX898220.1	LoRTIA	RNA	124174	126234	.	-	.	ID=tr1_396;Name=BICP22-SP20;Type=putative
JX898220.1	LoRTIA	RNA	124174	126234	.	-	.	ID=tr1_397;Name=BICP22-SP21;Type=putative
JX898220.1	LoRTIA	RNA	124174	126234	.	-	.	ID=tr1_398;Name=BICP22-SP22;Type=putative
JX898220.1	LoRTIA	exon	124174	126682	.	-	.	ID=exon127;Parent=tr1_359;Name=BICP22-L1;Type=putative
JX898220.1	LoRTIA	exon	124174	125196	.	-	.	ID=exon128;Parent=tr1_360;Name=BICP22-L1-SP10;Type=putative
JX898220.1	LoRTIA	exon	124174	125559	.	-	.	ID=exon129;Parent=tr1_361;Name=BICP22-L1-SP12;Type=putative
JX898220.1	LoRTIA	exon	124174	125196	.	-	.	ID=exon130;Parent=tr1_362;Name=BICP22-L1-SP8;Type=putative
JX898220.1	LoRTIA	exon	124174	125916	.	-	.	ID=exon131;Parent=tr1_363;Name=BICP22-L2;Type=putative
JX898220.1	LoRTIA	exon	124174	125196	.	-	.	ID=exon132;Parent=tr1_364;Name=BICP22-L2-SP;Type=putative
JX898220.1	LoRTIA	exon	124174	125196	.	-	.	ID=exon133;Parent=tr1_365;Name=BICP22-L2-SP1;Type=putative
JX898220.1	LoRTIA	exon	124174	125559	.	-	.	ID=exon134;Parent=tr1_366;Name=BICP22-L2-SP12;Type=putative
JX898220.1	LoRTIA	exon	124174	125196	.	-	.	ID=exon135;Parent=tr1_367;Name=BICP22-L3-SP10;Type=putative
JX898220.1	LoRTIA	exon	124174	125196	.	-	.	ID=exon136;Parent=tr1_368;Name=BICP22-L4-SP1;Type=putative
JX898220.1	LoRTIA	exon	124174	125196	.	-	.	ID=exon137;Parent=tr1_385;Name=BICP22-S1-SP10;Type=putative
JX898220.1	LoRTIA	exon	124174	125196	.	-	.	ID=exon138;Parent=tr1_386;Name=BICP22-S1-SP3;Type=putative
JX898220.1	LoRTIA	exon	124174	125196	.	-	.	ID=exon139;Parent=tr1_387;Name=BICP22-S1-SP5;Type=putative
JX898220.1	LoRTIA	exon	124174	125898	.	-	.	ID=exon140;Parent=tr1_388;Name=BICP22-S3;Type=putative
JX898220.1	LoRTIA	exon	124174	125196	.	-	.	ID=exon141;Parent=tr1_389;Name=BICP22-S3-SP3;Type=putative
JX898220.1	LoRTIA	exon	124174	125507	.	-	.	ID=exon142;Parent=tr1_390;Name=BICP22-S5;Type=putative
JX898220.1	LoRTIA	exon	124174	125851	.	-	.	ID=exon143;Parent=tr1_391;Name=BICP22-SP11;Type=putative
JX898220.1	LoRTIA	exon	124174	125196	.	-	.	ID=exon144;Parent=tr1_392;Name=BICP22-SP13;Type=putative
JX898220.1	LoRTIA	exon	124174	125196	.	-	.	ID=exon145;Parent=tr1_393;Name=BICP22-SP15;Type=putative
JX898220.1	LoRTIA	exon	124174	125851	.	-	.	ID=exon146;Parent=tr1_394;Name=BICP22-SP18;Type=putative
JX898220.1	LoRTIA	exon	124174	125196	.	-	.	ID=exon147;Parent=tr1_395;Name=BICP22-SP19;Type=putative
JX898220.1	LoRTIA	exon	124174	125559	.	-	.	ID=exon148;Parent=tr1_396;Name=BICP22-SP20;Type=putative
JX898220.1	LoRTIA	exon	124174	125196	.	-	.	ID=exon149;Parent=tr1_397;Name=BICP22-SP21;Type=putative
JX898220.1	LoRTIA	exon	124174	126050	.	-	.	ID=exon150;Parent=tr1_398;Name=BICP22-SP22;Type=putative
JX898220.1	LoRTIA	RNA	125287	125916	.	-	.	ID=tr1_372;Name=BICP22-NC13;Type=putative
JX898220.1	LoRTIA	RNA	125287	126288	.	-	.	ID=tr1_376;Name=BICP22-NC3-SP5;Type=putative
JX898220.1	LoRTIA	RNA	125287	126234	.	-	.	ID=tr1_383;Name=BICP22-NC8-SP11;Type=putative
JX898220.1	LoRTIA	RNA	125287	126396	.	-	.	ID=tr1_384;Name=BICP22-NC9;Type=putative
JX898220.1	LoRTIA	exon	125287	125916	.	-	.	ID=exon151;Parent=tr1_372;Name=BICP22-NC13;Type=putative
JX898220.1	LoRTIA	exon	125287	125559	.	-	.	ID=exon152;Parent=tr1_376;Name=BICP22-NC3-SP5;Type=putative
JX898220.1	LoRTIA	exon	125287	125559	.	-	.	ID=exon153;Parent=tr1_383;Name=BICP22-NC8-SP11;Type=putative
JX898220.1	LoRTIA	exon	125287	126396	.	-	.	ID=exon154;Parent=tr1_384;Name=BICP22-NC9;Type=putative
JX898220.1	LoRTIA	RNA	125345	126234	.	-	.	ID=tr1_379;Name=BICP22-NC5-SP2;Type=putative
JX898220.1	LoRTIA	exon	125345	125559	.	-	.	ID=exon155;Parent=tr1_379;Name=BICP22-NC5-SP2;Type=putative
JX898220.1	LoRTIA	RNA	125394	125916	.	-	.	ID=tr1_370;Name=BICP22-NC11;Type=putative
JX898220.1	LoRTIA	exon	125394	125916	.	-	.	ID=exon156;Parent=tr1_370;Name=BICP22-NC11;Type=putative
JX898220.1	LoRTIA	RNA	125395	126234	.	-	.	ID=tr1_382;Name=BICP22-NC7-SP4;Type=putative
JX898220.1	LoRTIA	exon	125395	125559	.	-	.	ID=exon157;Parent=tr1_382;Name=BICP22-NC7-SP4;Type=putative
JX898220.1	LoRTIA	RNA	125417	126234	.	-	.	ID=tr1_375;Name=BICP22-NC3-SP1;Type=putative
JX898220.1	LoRTIA	exon	125417	125851	.	-	.	ID=exon158;Parent=tr1_375;Name=BICP22-NC3-SP1;Type=putative
JX898220.1	LoRTIA	RNA	125432	126234	.	-	.	ID=tr1_378;Name=BICP22-NC5;Type=putative
JX898220.1	LoRTIA	RNA	125432	126234	.	-	.	ID=tr1_380;Name=BICP22-NC5-SP4;Type=putative
JX898220.1	LoRTIA	exon	125432	126234	.	-	.	ID=exon159;Parent=tr1_378;Name=BICP22-NC5;Type=putative
JX898220.1	LoRTIA	exon	125432	125559	.	-	.	ID=exon160;Parent=tr1_380;Name=BICP22-NC5-SP4;Type=putative
JX898220.1	LoRTIA	RNA	125455	125916	.	-	.	ID=tr1_381;Name=BICP22-NC6;Type=putative
JX898220.1	LoRTIA	exon	125455	125916	.	-	.	ID=exon161;Parent=tr1_381;Name=BICP22-NC6;Type=putative
JX898220.1	LoRTIA	exon	125492	126682	.	-	.	ID=exon162;Parent=tr1_360;Name=BICP22-L1-SP10;Type=putative
JX898220.1	LoRTIA	exon	125492	125559	.	-	.	ID=exon163;Parent=tr1_362;Name=BICP22-L1-SP8;Type=putative
JX898220.1	LoRTIA	exon	125492	125559	.	-	.	ID=exon164;Parent=tr1_364;Name=BICP22-L2-SP;Type=putative
JX898220.1	LoRTIA	exon	125492	125559	.	-	.	ID=exon165;Parent=tr1_365;Name=BICP22-L2-SP1;Type=putative
JX898220.1	LoRTIA	exon	125492	126288	.	-	.	ID=exon166;Parent=tr1_367;Name=BICP22-L3-SP10;Type=putative
JX898220.1	LoRTIA	exon	125492	125559	.	-	.	ID=exon167;Parent=tr1_368;Name=BICP22-L4-SP1;Type=putative
JX898220.1	LoRTIA	exon	125492	126052	.	-	.	ID=exon168;Parent=tr1_385;Name=BICP22-S1-SP10;Type=putative
JX898220.1	LoRTIA	exon	125492	125559	.	-	.	ID=exon169;Parent=tr1_386;Name=BICP22-S1-SP3;Type=putative
JX898220.1	LoRTIA	exon	125492	125559	.	-	.	ID=exon170;Parent=tr1_387;Name=BICP22-S1-SP5;Type=putative
JX898220.1	LoRTIA	exon	125492	125559	.	-	.	ID=exon171;Parent=tr1_389;Name=BICP22-S3-SP3;Type=putative
JX898220.1	LoRTIA	exon	125492	125618	.	-	.	ID=exon172;Parent=tr1_392;Name=BICP22-SP13;Type=putative
JX898220.1	LoRTIA	exon	125492	125607	.	-	.	ID=exon173;Parent=tr1_393;Name=BICP22-SP15;Type=putative
JX898220.1	LoRTIA	exon	125492	125608	.	-	.	ID=exon174;Parent=tr1_395;Name=BICP22-SP19;Type=putative
JX898220.1	LoRTIA	exon	125492	125537	.	-	.	ID=exon175;Parent=tr1_397;Name=BICP22-SP21;Type=putative
JX898220.1	LoRTIA	RNA	125571	125906	.	+	.	ID=tr1_356;Name=BICP22-AS7;Type=putative
JX898220.1	LoRTIA	RNA	125571	125880	.	+	.	ID=tr1_358;Name=BICP22-AS9;Type=putative
JX898220.1	LoRTIA	exon	125571	125906	.	+	.	ID=exon176;Parent=tr1_356;Name=BICP22-AS7;Type=putative
JX898220.1	LoRTIA	exon	125571	125880	.	+	.	ID=exon177;Parent=tr1_358;Name=BICP22-AS9;Type=putative
JX898220.1	LoRTIA	RNA	125591	126234	.	-	.	ID=tr1_369;Name=BICP22-NC1;Type=putative
JX898220.1	LoRTIA	RNA	125591	126214	.	-	.	ID=tr1_371;Name=BICP22-NC12;Type=putative
JX898220.1	LoRTIA	exon	125591	126234	.	-	.	ID=exon178;Parent=tr1_369;Name=BICP22-NC1;Type=putative
JX898220.1	LoRTIA	exon	125591	126214	.	-	.	ID=exon179;Parent=tr1_371;Name=BICP22-NC12;Type=putative
JX898220.1	LoRTIA	RNA	125640	126234	.	-	.	ID=tr1_374;Name=BICP22-NC3;Type=putative
JX898220.1	LoRTIA	exon	125640	126234	.	-	.	ID=exon180;Parent=tr1_374;Name=BICP22-NC3;Type=putative
JX898220.1	LoRTIA	RNA	125720	126214	.	+	.	ID=tr1_353;Name=BICP22-AS2;Type=putative
JX898220.1	LoRTIA	RNA	125720	125880	.	+	.	ID=tr1_355;Name=BICP22-AS5;Type=putative
JX898220.1	LoRTIA	exon	125720	126214	.	+	.	ID=exon181;Parent=tr1_353;Name=BICP22-AS2;Type=putative
JX898220.1	LoRTIA	exon	125720	125880	.	+	.	ID=exon182;Parent=tr1_355;Name=BICP22-AS5;Type=putative
JX898220.1	LoRTIA	RNA	125732	126121	.	+	.	ID=tr1_354;Name=BICP22-AS3;Type=putative
JX898220.1	LoRTIA	RNA	125732	125906	.	+	.	ID=tr1_357;Name=BICP22-AS8;Type=putative
JX898220.1	LoRTIA	exon	125732	126121	.	+	.	ID=exon183;Parent=tr1_354;Name=BICP22-AS3;Type=putative
JX898220.1	LoRTIA	exon	125732	125906	.	+	.	ID=exon184;Parent=tr1_357;Name=BICP22-AS8;Type=putative
JX898220.1	LoRTIA	exon	125779	126682	.	-	.	ID=exon185;Parent=tr1_361;Name=BICP22-L1-SP12;Type=putative
JX898220.1	LoRTIA	exon	125779	126682	.	-	.	ID=exon186;Parent=tr1_362;Name=BICP22-L1-SP8;Type=putative
JX898220.1	LoRTIA	exon	125779	125916	.	-	.	ID=exon187;Parent=tr1_364;Name=BICP22-L2-SP;Type=putative
JX898220.1	LoRTIA	exon	125779	126050	.	-	.	ID=exon188;Parent=tr1_365;Name=BICP22-L2-SP1;Type=putative
JX898220.1	LoRTIA	exon	125779	125916	.	-	.	ID=exon189;Parent=tr1_366;Name=BICP22-L2-SP12;Type=putative
JX898220.1	LoRTIA	exon	125779	126050	.	-	.	ID=exon190;Parent=tr1_368;Name=BICP22-L4-SP1;Type=putative
JX898220.1	LoRTIA	exon	125779	125851	.	-	.	ID=exon191;Parent=tr1_376;Name=BICP22-NC3-SP5;Type=putative
JX898220.1	LoRTIA	exon	125779	125851	.	-	.	ID=exon192;Parent=tr1_379;Name=BICP22-NC5-SP2;Type=putative
JX898220.1	LoRTIA	exon	125779	126050	.	-	.	ID=exon193;Parent=tr1_380;Name=BICP22-NC5-SP4;Type=putative
JX898220.1	LoRTIA	exon	125779	126050	.	-	.	ID=exon194;Parent=tr1_382;Name=BICP22-NC7-SP4;Type=putative
JX898220.1	LoRTIA	exon	125779	126234	.	-	.	ID=exon195;Parent=tr1_383;Name=BICP22-NC8-SP11;Type=putative
JX898220.1	LoRTIA	exon	125779	126052	.	-	.	ID=exon196;Parent=tr1_386;Name=BICP22-S1-SP3;Type=putative
JX898220.1	LoRTIA	exon	125779	125851	.	-	.	ID=exon197;Parent=tr1_387;Name=BICP22-S1-SP5;Type=putative
JX898220.1	LoRTIA	exon	125779	125898	.	-	.	ID=exon198;Parent=tr1_389;Name=BICP22-S3-SP3;Type=putative
JX898220.1	LoRTIA	exon	125779	125851	.	-	.	ID=exon199;Parent=tr1_396;Name=BICP22-SP20;Type=putative
JX898220.1	LoRTIA	exon	125779	125851	.	-	.	ID=exon200;Parent=tr1_397;Name=BICP22-SP21;Type=putative
JX898220.1	LoRTIA	exon	125968	126050	.	-	.	ID=exon201;Parent=tr1_375;Name=BICP22-NC3-SP1;Type=putative
JX898220.1	LoRTIA	exon	125968	126050	.	-	.	ID=exon202;Parent=tr1_393;Name=BICP22-SP15;Type=putative
JX898220.1	LoRTIA	exon	125968	126050	.	-	.	ID=exon203;Parent=tr1_394;Name=BICP22-SP18;Type=putative
JX898220.1	LoRTIA	exon	125986	126288	.	-	.	ID=exon204;Parent=tr1_376;Name=BICP22-NC3-SP5;Type=putative
JX898220.1	LoRTIA	exon	125986	126050	.	-	.	ID=exon205;Parent=tr1_379;Name=BICP22-NC5-SP2;Type=putative
JX898220.1	LoRTIA	exon	125986	126052	.	-	.	ID=exon206;Parent=tr1_387;Name=BICP22-S1-SP5;Type=putative
JX898220.1	LoRTIA	exon	125986	126234	.	-	.	ID=exon207;Parent=tr1_391;Name=BICP22-SP11;Type=putative
JX898220.1	LoRTIA	exon	125986	126050	.	-	.	ID=exon208;Parent=tr1_392;Name=BICP22-SP13;Type=putative
JX898220.1	LoRTIA	exon	125986	126234	.	-	.	ID=exon209;Parent=tr1_395;Name=BICP22-SP19;Type=putative
JX898220.1	LoRTIA	exon	125986	126050	.	-	.	ID=exon210;Parent=tr1_396;Name=BICP22-SP20;Type=putative
JX898220.1	LoRTIA	exon	125986	126234	.	-	.	ID=exon211;Parent=tr1_397;Name=BICP22-SP21;Type=putative
JX898220.1	LoRTIA	RNA	125989	126234	.	-	.	ID=tr1_373;Name=BICP22-NC14;Type=putative
JX898220.1	LoRTIA	exon	125989	126234	.	-	.	ID=exon212;Parent=tr1_373;Name=BICP22-NC14;Type=putative
JX898220.1	LoRTIA	RNA	126015	126234	.	-	.	ID=tr1_377;Name=BICP22-NC4-SP1;Type=putative
JX898220.1	LoRTIA	exon	126015	126050	.	-	.	ID=exon213;Parent=tr1_377;Name=BICP22-NC4-SP1;Type=putative
JX898220.1	LoRTIA	exon	126015	126234	.	-	.	ID=exon214;Parent=tr1_377;Name=BICP22-NC4-SP1;Type=putative
JX898220.1	LoRTIA	exon	126164	126396	.	-	.	ID=exon215;Parent=tr1_365;Name=BICP22-L2-SP1;Type=putative
JX898220.1	LoRTIA	exon	126164	126288	.	-	.	ID=exon216;Parent=tr1_368;Name=BICP22-L4-SP1;Type=putative
JX898220.1	LoRTIA	exon	126164	126234	.	-	.	ID=exon217;Parent=tr1_375;Name=BICP22-NC3-SP1;Type=putative
JX898220.1	LoRTIA	exon	126164	126234	.	-	.	ID=exon218;Parent=tr1_377;Name=BICP22-NC4-SP1;Type=putative
JX898220.1	LoRTIA	exon	126164	126234	.	-	.	ID=exon219;Parent=tr1_379;Name=BICP22-NC5-SP2;Type=putative
JX898220.1	LoRTIA	exon	126164	126234	.	-	.	ID=exon220;Parent=tr1_380;Name=BICP22-NC5-SP4;Type=putative
JX898220.1	LoRTIA	exon	126164	126234	.	-	.	ID=exon221;Parent=tr1_382;Name=BICP22-NC7-SP4;Type=putative
JX898220.1	LoRTIA	exon	126164	126234	.	-	.	ID=exon222;Parent=tr1_392;Name=BICP22-SP13;Type=putative
JX898220.1	LoRTIA	exon	126164	126234	.	-	.	ID=exon223;Parent=tr1_393;Name=BICP22-SP15;Type=putative
JX898220.1	LoRTIA	exon	126164	126234	.	-	.	ID=exon224;Parent=tr1_394;Name=BICP22-SP18;Type=putative
JX898220.1	LoRTIA	exon	126164	126234	.	-	.	ID=exon225;Parent=tr1_396;Name=BICP22-SP20;Type=putative
JX898220.1	LoRTIA	exon	126164	126234	.	-	.	ID=exon226;Parent=tr1_398;Name=BICP22-SP22;Type=putative
JX898220.1	LoRTIA	RNA	126739	127633	.	+	.	ID=tr1_404;Name=ORIS-RNA1;Type=putative
JX898220.1	LoRTIA	exon	126739	127633	.	+	.	ID=exon227;Parent=tr1_404;Name=ORIS-RNA1;Type=putative
JX898220.1	LoRTIA	RNA	129272	134221	.	+	.	ID=tr1_399;Name=BICP4;Type=putative
JX898220.1	LoRTIA	RNA	129272	132386	.	+	.	ID=tr1_400;Name=BICP4-NC1;Type=putative
JX898220.1	LoRTIA	RNA	129272	132272	.	+	.	ID=tr1_401;Name=BICP4-NC10;Type=putative
JX898220.1	LoRTIA	RNA	129272	132325	.	+	.	ID=tr1_403;Name=BICP4-NC5;Type=putative
JX898220.1	LoRTIA	exon	129272	134221	.	+	.	ID=exon228;Parent=tr1_399;Name=BICP4;Type=putative
JX898220.1	LoRTIA	exon	129272	132386	.	+	.	ID=exon229;Parent=tr1_400;Name=BICP4-NC1;Type=putative
JX898220.1	LoRTIA	exon	129272	132272	.	+	.	ID=exon230;Parent=tr1_401;Name=BICP4-NC10;Type=putative
JX898220.1	LoRTIA	exon	129272	132325	.	+	.	ID=exon231;Parent=tr1_403;Name=BICP4-NC5;Type=putative
JX898220.1	LoRTIA	RNA	129492	129715	.	+	.	ID=tr1_402;Name=BICP4-NC11;Type=putative
JX898220.1	LoRTIA	exon	129492	129715	.	+	.	ID=exon232;Parent=tr1_402;Name=BICP4-NC11;Type=putative
