# Supplementary material for: Time-course profiling of bovine alphaherpesvirus 1.1 transcriptome using multiplatform sequencing
Source: Sci Rep. 2020 Nov 24;10:20496. doi: 10.1038/s41598-020-77520-1 (PMC7686369; doi:10.1038/s41598-020-77520-1)
Supplement: Supplementary file 1 — Supplementary Information 1. [file 41598_2020_77520_MOESM1_ESM.zip › Supplememntary Data 1/README.md]

You will find the following content in the archive:

Data item S1/
├── BoHV-1/
    ├── BoHV-1_A.gff3            - Transcripts of BoHV-1 present in at least 3 independent samples.
    └── BoHV-1_B.gff3        - Transcripts of BoHV-1 present in less than 3 independent samples.

Annotation positions are according to the following genome assemblies accessible through NCBI RefSeq:
- for BoHV-1: JX898220.1

Transcripts were annotated using the LoRTIA software tool available at https://github.com/zsolt-balazs/LoRTIA.
With any questions regarding the data presented here please contact Norbert Moldován at moldovan.norbert@med.u-szeged.hu.
