# Supplementary material for: Time-course profiling of bovine alphaherpesvirus 1.1 transcriptome using multiplatform sequencing
Source: Sci Rep. 2020 Nov 24;10:20496. doi: 10.1038/s41598-020-77520-1 (PMC7686369; doi:10.1038/s41598-020-77520-1)
Supplement: Supplementary file 5 — Supplementary Information 5. [file 41598_2020_77520_MOESM5_ESM.xlsx]

## Sheet: Canonicle ORF
Transcript name	Predicted ORF start	Predicted ORF end	Detected in
UL41-42-C1	21721	22380	5’UTR
UL23-24-25-26-C2	64512	64982	5’UTR
UL6-7-L6	94689	95042	5’UTR
UL6-7-L7	94689	95042	5’UTR
UL4-5-6-7-C1	94689	95042	5’UTR
UL3.5-4-5-6-7-C1	94689	95042	3’UTR
UL2-3-3.5-4-5-6-7-C1	94689	95042	3’UTR
UL6-5-C1	92425	92652	5’UTR
UL6-5-4-C1	92425	92652	5’UTR
UL2-1-0.7-0.5-C1	99882	100163	3’UTR
UL1-0.7-0.5-C1	99882	100163	3’UTR
UL1-0.7-0.5-C3	99882	100163	3’UTR
UL1-0.7-0.5-C5	99882	100163	3’UTR
UL0.7-0.5-L1	99882	100163	3’UTR
UL0.7-0.5	99882	100163	3’UTR
UL0.7-0.5-AT1	99882	100163	3’UTR
UL0.7-0.5-S1	99882	100163	3’UTR
UL0.5	99882	100163	5’UTR
UL0.5-AT	99882	100163	5’UTR
US3-2-1.67-C3	116950	117498	5’UTR
US3-2-1.67-C4	116950	117498	5’UTR
US3-2-1.67-C5	116950	117498	5’UTR
US3-2-1.67-C6	116950	117498	5’UTR
US3-2-1.67-C7	116950	117498	5’UTR
US4-3-2-1.67-C1	116950	117498	5’UTR
US4-3-2-1.67-C2	116950	117498	5’UTR

## Sheet: Non-canonicle ORF
Transcript name	Detected in
UL49.5-49-L1	3’UTR
UL49.5-49-L2	3’UTR
UL49.5-49-L3	3’UTR
UL49.5-49-L4	3’UTR
UL49.5-49-48-47-46-L1	3’UTR
UL49.5-AT2	3’UTR
UL49.5-49	3’UTR
UL49.5-UL49-UL48-UL47-46	3’UTR
UL49-L1	5’UTR
UL49-L2	5’UTR
UL49-L3	5’UTR
UL49-L4	5’UTR
UL49-UL48-UL47-46-L2	5’UTR
UL49-NC3	Main
UL49	5’UTR
UL49-UL48-UL47-46	5’UTR
UL49.5	3’UTR
UL49.5-S1	3’UTR
UL49.5-S2	3’UTR
UL49.5-S3	3’UTR
UL49.5-S4	3’UTR
UL49-TR1	Main
UL48-UL47-46	3’UTR
UL40-L5	5’UTR
UL40-L6	5’UTR
UL40-L7	5’UTR
UL40-L8	5’UTR
UL40-L9	5’UTR
UL40-L10	5’UTR
UL40-L12	5’UTR
UL39-40-S1	5’UTR
UL39-40-S2	5’UTR
UL39-40	5’UTR
UL39-40-SP1	5’UTR
UL39-40-L1	5’UTR
UL38-L5	5’UTR
UL38-L6	5’UTR
UL38-L7	5’UTR
UL36.1	Main
UL36.4	Main
UL33-32-31-L1	5’UTR
UL33-32-31-L2	5’UTR
UL31-30-29-C1	3’UTR
UL29.1	Main
UL29.2	Main
UL29.3	Main
UL29.4	Main
UL29.4-S1	Main
UL29.5	Main
UL22-21-20-19-18-C1	3’UTR
UL22.1	Main
UL22.2	Main
UL22.3	Main
UL22.4	Main
UL22.5	Main
UL22.5-S1	Main
UL22.6	Main
UL22.6-S1	Main
UL22.6-S2	Main
UL22.7	Main
UL22.7-S1	Main
UL22.8	Main
UL22.9	Main
UL22.9-S1	Main
UL21.6-L3	Main
UL15-A-L2	Main
UL16-L1	5’UTR
UL16.1	Main
UL16.1-S1	Main
UL16.1-S2	Main
UL16.1-S3	Main
UL16.2	Main
UL16.2-S1	Main
UL14-13-12-11-L2	5’UTR
UL14-13-12-11-L3	5’UTR
UL14-13-12-11	5’UTR
UL10.3	Main
UL10.3-L1	Main
UL10.4	Main
UL10.4-L1	Main
UL10.4-L2	Main
UL10-L1	5’UTR
UL10-L2	5’UTR
UL10-L3	5’UTR
UL10-L4	5’UTR
UL10-L5	5’UTR
UL10-L6	5’UTR
UL10-L7	5’UTR
UL10-L8	5’UTR
UL10-L9	5’UTR
UL10-L10	5’UTR
UL10-L11	5’UTR
UL9-10-C1	5’UTR
UL9-10-C2	5’UTR
UL9-10-C3	5’UTR
UL9-10-C4	5’UTR
UL9-10-C5	5’UTR
UL9-10-C6	5’UTR
UL9-10-C7	5’UTR
UL9-10-C8	5’UTR
UL8.1	Main
UL8.2.AT1	Main
UL8.2	Main
UL8.3	Main
UL8.3-L1	Main
UL8.3-L2	Main
UL8.4-AT1	Main
UL8.4	Main
UL7-6-5-4	Main
UL8.4-L1	Main
UL8.4-L2	Main
UL8.4-L3	Main
UL8.4-L4	Main
UL8.4-L5-AT2	Main
UL8.4-L5-AT1	Main
UL8.4-L5	Main
UL6-7-L4	5’UTR
UL6-7-L5	5’UTR
UL5.1	Main
UL4-L1	5’UTR
UL5.2	Main
UL4-L2	5’UTR
UL5.2-S1	Main
UL5.2-S2	Main
UL4-L4	5’UTR
UL5.3	Main
UL4-L5	5’UTR
UL5.3-S1	Main
UL4-L6	5’UTR
UL5.3-S2	Main
UL4-L7	5’UTR
UL5.3-S3	Main
UL4-L8	5’UTR
UL5.4	Main
UL4-L9	5’UTR
UL5.4-L1	Main
UL4-L10	5’UTR
UL5.5	Main
UL4-L11	5’UTR
UL5.6	Main
UL4-L12	5’UTR
UL4-L13	5’UTR
UL4-L14	5’UTR
UL2-1-0.7-0.5-C1	5’UTR
UL1-0.7-0.5-C1	5’UTR
UL1-0.7-0.5-C3	5’UTR
UL1-0.7-0.5-C5	5’UTR
UL0.5	5’UTR
UL0.5-AT	5’UTR
BICP0-TR1	Main
BICP0.5	Main
BICP0.5-L1	Main
BICP0.4	Main
BICP0	3’UTR
BICP0-L1	3’UTR
BICP0-SP1	3’UTR
BICP0-SP2	3’UTR
BICP0-NC1	Main
BICP4-NC2	Main
BICP4-NC4	Main
BICP4-NC6	Main
BICP4-NC7	Main
BICP4-NC9	Main
US1.67-2-3-4-C3	5’UTR
US1.67-AS2	Main
US2-AS1	Main
US2-AS2	Main
US2-3-4-C1	5’UTR
US2-AS3	Main
US2-3-4-C2	5’UTR
US2-3-4-C3	5’UTR
US2-AS8	Main
US3-4-L1	5’UTR
US3-4-L2	5’UTR
US3-4-L3	5’UTR
US4-6-7	3’UTR
US4-6-7-8-9	3’UTR
US4.1	Main
US4.1-S1	Main
US4.1-S2	Main
US4.2	Main
US4.2-S1	Main
US4.2-S2	Main
US4.3	Main
US6-7-L3	Main
US4.3-S1	Main
US4.4	Main
US4.4-S	Main
US4.5	Main
US6-7-L3	Main
US4.5-S1	Main
US4.5-S2	Main
US4.5-S3	Main
US4.5-S4	Main
US4-TR1	Main
US6-7-L2	5’UTR
US6-AS3	Main
US6-7-L1	5’UTR
US6-7-8	3’UTR
US6-7-8-9	3’UTR
US7-8-9-L9	3’UTR
US7-8-9-L12	3’UTR
US7-AT3	3’UTR
US7-AT4	3’UTR
US7-8	3’UTR
US7-8-9	3’UTR
US8-9-L4	5’UTR
US8-9-L6	5’UTR
US9.5	Main

## Sheet: CPAT results
Name	RNA size	ORF size	Ficket Score	Hexamer Score	Coding Probability	Coding Label
CIRC-TR1	239	99	0.7855	-0.287476	0.00154514	no
UL54-NC2	1287	690	1.1312	0.285502	0.9912	yes
UL51-TR1	271	0	0	0	0.000299424	no
UL50-TR2	341	318	0.8365	0.224326	0.361205	no
UL50-TR3	397	375	0.878	0.231253	0.554496	yes
UL50-TR4	435	405	0.918	0.233213	0.66363	yes
UL49-NC3	658	591	0.9484	0.425607	0.982753	yes
UL49-TR1	202	21	0.3362	-0.940456	2.18235e-06	no
UL48-NC1	244	204	0.7361	0.52483	0.468001	yes
UL48-NC2	331	291	1.0007	0.619169	0.905629	yes
UL47-AS1	1389	1332	1.2038	0.538568	0.999999	yes
UL46-TR1	318	0	0	0	0.000298571	no
UL46-TR2	304	0	0	0	0.000298825	no
UL46-TR3	259	0	0	0	0.000299642	no
UL44-TR1	292	159	0.9031	-0.0385241	0.0216169	no
UL44-TR2	388	159	0.9031	-0.0385241	0.021494	no
UL44-TR3	422	159	0.9031	-0.0385241	0.0214506	no
UL44-TR4	457	159	0.9031	-0.0385241	0.0214061	no
UL44-TR5	530	159	0.9031	-0.0385241	0.0213134	no
UL36-TR1	480	0	0	0	0.000295649	no
UL36-TR2	355	0	0	0	0.000297901	no
UL36-TR3	320	0	0	0	0.000298535	no
UL36-TR4	304	0	0	0	0.000298825	no
UL36-TR5	233	0	0	0	0.000300115	no
UL31-NC1	1183	1011	1.1111	0.42767	0.999886	yes
UL30-NC1	237	114	1.1686	0.275897	0.200131	no
UL30-NC2	1601	303	1.3002	0.349882	0.814131	yes
UL30-NC3	2941	303	1.3002	0.349882	0.801503	yes
UL29-NC2	3119	2982	1.3082	0.655501	1	yes
UL29-NC3	3316	3177	1.2884	0.650117	1	yes
UL28-AS1	2259	2163	1.2812	0.569617	1	yes
UL27-NC1	977	858	1.2006	0.53978	0.999787	yes
UL27-NC2	2633	2514	1.2822	0.647899	1	yes
UL27-NC3	2667	2547	1.2822	0.648451	1	yes
UL27-NC4	2756	2637	1.2822	0.655085	1	yes
UL27-NC5	2798	2679	1.2884	0.653303	1	yes
UL27-NC6	2815	2694	1.2884	0.652629	1	yes
UL27-NC19	507	411	1.2668	0.664149	0.990817	yes
UL22-TR1	118	0	0	0	0.000302218	no
UL21-TR1	146	0	0	0	0.000301705	no
UL19-NC4	1646	1617	1.2326	0.650558	1	yes
UL19-NC5	3244	3216	1.2488	0.6761	1	yes
UL19-NC9	597	429	1.2218	0.536151	0.979842	yes
UL18-TR1	341	9	0.8105	-1.09038	3.13481e-06	no
UL18-TR2	315	9	0.8105	-1.09038	3.13976e-06	no
UL18-TR3	294	9	0.8105	-1.09038	3.14377e-06	no
UL18-TR4	227	9	0.8105	-1.09038	3.15658e-06	no
UL18-TR5	211	9	0.8105	-1.09038	3.15965e-06	no
UL18-TR6	162	9	0.8105	-1.09038	3.16906e-06	no
UL11-TR1	317	66	1.1297	-0.159323	0.00735474	no
UL11-TR2	262	0	0	0	0.000299588	no
UL11-TR3	188	0	0	0	0.000300936	no
BICP0-TR1	186	156	0.9525	0.228639	0.127942	no
BICP0-NC1	1413	558	1.2884	0.304503	0.98033	yes
BICP4-NC2	3115	975	1.1998	0.179981	0.999264	yes
BICP4-NC4	3054	975	1.1998	0.179981	0.999267	yes
BICP4-NC6	3013	975	1.1998	0.179981	0.999268	yes
BICP4-NC7	3013	975	1.1998	0.179981	0.999268	yes
BICP4-NC9	3001	975	1.1998	0.179981	0.999269	yes
BICP4-NC12	444	252	0.9558	0.0391694	0.105494	no
BICP22-NC2	948	84	1.2598	0.308483	0.222475	no
BICP22-NC4	220	0	0	0	0.000300352	no
BICP22-NC2-SP1	948	84	1.2598	0.308483	0.222475	no
BICP22-NC2-SP2	948	84	1.2598	0.308483	0.222475	no
BICP22-NC2-SP3	948	84	1.2598	0.308483	0.222475	no
BICP22-NC2-SP4	948	84	1.2598	0.308483	0.222475	no
BICP22-AS1	402	0	0	0	0.000297052	no
BICP22-AS4	551	0	0	0	0.000294378	no
BICP22-TR1	927	0	0	0	0.000287735	no
BICP22-TR2	888	0	0	0	0.000288417	no
BICP22-TR3	729	0	0	0	0.000291214	no
BICP22-TR4	622	0	0	0	0.000293112	no
BICP22-TR7	522	0	0	0	0.000294897	no
BICP22-TR5	480	0	0	0	0.000295649	no
BICP22-TR6	312	0	0	0	0.00029868	no
US1.67-AS2	279	30	0.7907	-0.00334006	0.00483419	no
US2-AS1	1397	435	0.8604	0.263395	0.723873	yes
US2-AS2	1419	450	0.8094	0.1806	0.602933	yes
US2-AS3	1250	435	0.8604	0.263395	0.725653	yes
US2-AS8	978	450	0.8094	0.1806	0.609326	yes
US3-NC4	742	450	0.8094	0.1806	0.612732	yes
US3-NC5	380	294	0.8545	0.329196	0.479253	yes
US3-NC6	402	318	0.8815	0.349684	0.597537	yes
US4-TR1	281	75	1.3348	-0.230368	0.00965866	no
US6-AS3	4710	2133	1.1992	0.465394	1	yes
US7-TR1	485	147	1.0277	0.327722	0.241537	no
US7-TR2	426	147	1.0277	0.327722	0.242194	no
US7-TR3	282	147	1.0277	0.327722	0.243802	no
US8-NC3	1517	1416	1.2812	0.535476	1	yes
US8-NC4	1571	1470	1.2812	0.543139	1	yes
US8-NC7	1693	1590	1.3082	0.546947	1	yes
US8-NC8	1784	1683	1.3292	0.52809	1	yes
US8-TR9	1246	306	0.8815	0.500694	0.770522	yes
US9-NC2	216	198	1.1346	0.54789	0.770826	yes
US9-NC3	281	264	0.9684	0.52159	0.773252	yes
US9-NC4	312	294	0.9706	0.503027	0.807459	yes
BICP22-TR1	927	744	1.2316	-0.0222947	0.973741	yes
BICP22-TR4	622	576	1.1992	0.0152651	0.876694	yes
BICP22-TR3	729	681	1.2006	0.00493891	0.953754	yes
BICP22-TR2	888	744	1.2316	-0.0222947	0.973802	yes
BICP22-TR7	522	474	1.275	-0.00895949	0.719702	yes
BICP22-TR6	312	264	0.9622	0.117728	0.188303	no
BICP22-TR5	480	432	1.2046	0.00451112	0.588844	yes
BICP22-NC2-SP3	948	801	0.6407	0.08118	0.954987	yes
BICP22-NC2-SP4	948	801	0.6407	0.08118	0.954987	yes
BICP22-NC2-SP1	948	801	0.6407	0.08118	0.954987	yes
BICP22-NC2-SP2	948	801	0.6407	0.08118	0.954987	yes
BICP22-NC2	948	801	0.6407	0.08118	0.954987	yes
BICP22-AS4	551	168	0.9626	0.262611	0.174269	no
BICP22-AS1	402	168	0.9626	0.262611	0.175574	no
BICP22-NC4	220	141	0.4444	0.183876	0.0184242	no
BICP4-NC7	3013	2163	1.3082	0.613625	1	yes
BICP4-NC4	3054	2205	1.2884	0.62205	1	yes
BICP4-NC2	3115	2265	1.3082	0.611508	1	yes
BICP4-NC12	444	0	0	0	0.000296296	no
BICP4-NC9	3001	2151	1.3082	0.608625	1	yes
BICP4-NC6	3013	2163	1.3082	0.613625	1	yes
